# Supplementary material for: Systematic Analysis of the Impact of R-Methylation on RBPs-RNA Interactions: A Proteomic Approach
Source: Front Mol Biosci. 2021 Sep 7;8:688973. doi: 10.3389/fmolb.2021.688973 (PMC8454774; doi:10.3389/fmolb.2021.688973)
Supplement: Supplementary file 2 [file Table2.XLSX]

## Sheet: Experimental Design
	Replicates from Triple SILAC (Both WCE and RIC strategy)
		Cell treatment
		L	M	H
	Forward	DMSO	MS023	GSK591
	Reverse	DMSO	GSK591	MS023
		FWD		REV
	MS023/DMSO	M/L	ó	H/L
	GSK591/DMSO	H/L	ó	M/L

## Sheet: All Raw Data
Protein IDs	Protein names	Gene names	Peptides WCE FWD	Peptides WCE REV	Peptides RIC FWD	Peptides RIC REV	Unique peptides WCE FWD	Unique peptides WCE REV	Unique peptides RIC FWD	Unique peptides RIC REV	Score	Ratio M/L normalized WCE FWD	Ratio M/L normalized WCE REV	Ratio M/L normalized RIC FWD	Ratio M/L normalized RIC REV	Ratio H/L normalized WCE FWD	Ratio H/L normalized WCE REV	Ratio H/L normalized RIC FWD	Ratio H/L normalized RIC REV	Only identified by site	Reverse	Potential contaminant
A0A024QZP7	Cyclin-dependent kinase 1	CDC2	15	14	0	0	13	12	0	0	56.065	0.86721	0.97365	NaN	NaN	0.95619	0.69234	NaN	NaN
A0A024R4E5	Vigilin	HDLBP	44	43	2	7	44	43	2	7	323.31	0.84869	0.93811	NaN	0.15857	0.84269	0.84746	NaN	0.060038
K7EN05	Transcription elongation factor 1 homolog	ELOF1	1	1	0	0	1	1	0	0	6.6006	NaN	NaN	NaN	NaN	NaN	NaN	NaN	NaN
A0A024RA52	Proteasome subunit alpha type	PSMA2	14	16	0	0	14	16	0	0	85.839	0.90297	0.9812	NaN	NaN	1.0534	1.0281	NaN	NaN
A0A024RAC6		TCEB3	1	1	0	0	1	1	0	0	4.4382	NaN	NaN	NaN	NaN	NaN	NaN	NaN	NaN
A0A024RCR6	Large proline-rich protein BAG6	BAT3	18	20	0	1	18	20	0	1	152.5	1.0766	0.97739	NaN	NaN	1.0592	1.0782	NaN	NaN
A0A075B6F9	Nitric oxide synthase-interacting protein	NOSIP	7	7	0	0	7	7	0	0	26.043	1.303	0.81909	NaN	NaN	1.0841	0.96667	NaN	NaN
A0A075B730	Epiplakin	EPPK1	8	7	0	1	1	1	0	1	5.0839	0.84263	NaN	NaN	NaN	0.819	NaN	NaN	NaN
P0DN26	Peptidyl-prolyl cis-trans isomerase	PPIAL4C	2	2	0	0	0	0	0	0	-2	NaN	NaN	NaN	NaN	NaN	NaN	NaN	NaN	+
A0A075B768	LisH domain and HEAT repeat-containing protein KIAA1468	KIAA1468	1	0	0	0	1	0	0	0	2.1106	NaN	NaN	NaN	NaN	NaN	NaN	NaN	NaN
A0A075B7B5	SLIT-ROBO Rho GTPase-activating protein 2	SRGAP2	2	1	0	0	1	0	0	0	1.9313	NaN	NaN	NaN	NaN	NaN	NaN	NaN	NaN
A0A087WSW7	Lymphoid-specific helicase	HELLS	1	1	0	0	1	1	0	0	2.1617	NaN	NaN	NaN	NaN	NaN	NaN	NaN	NaN
A0A087WSW9	Thioredoxin reductase 1, cytoplasmic	TXNRD1	31	31	0	0	1	1	0	0	323.31	1.0263	0.96551	NaN	NaN	1.0588	1.1132	NaN	NaN
A0A087WT04	Polyamine-modulated factor 1	PMF1-BGLAP	0	1	0	0	0	1	0	0	2.2524	NaN	NaN	NaN	NaN	NaN	NaN	NaN	NaN
A0A087X2I2	Glutathione peroxidase	GPX4	5	4	0	0	5	4	0	0	8.7733	1.0079	1.0483	NaN	NaN	1.0826	1.0529	NaN	NaN
A0A087WT20	DDB1- and CUL4-associated factor 13	DCAF13	3	2	0	0	3	2	0	0	6.3349	NaN	1.6934	NaN	NaN	NaN	1.7458	NaN	NaN
A0A087WT35	Phosphatidylinositol 5-phosphate 4-kinase type-2 beta	PIP4K2B	1	1	0	0	1	1	0	0	12.157	1.0236	NaN	NaN	NaN	1.132	NaN	NaN	NaN
A0A087WT38	Williams-Beuren syndrome chromosomal region 16 protein	WBSCR16	0	1	0	0	0	1	0	0	7.3374	NaN	0.8468	NaN	NaN	NaN	1.156	NaN	NaN
A0A087WT44	Heme oxygenase 2	HMOX2	7	5	0	0	7	5	0	0	57.463	0.88633	1.0149	NaN	NaN	0.91575	0.92509	NaN	NaN
A0A087WT45	GRIP1-associated protein 1	GRIPAP1	4	7	0	0	4	7	0	0	18.533	0.71146	1.273	NaN	NaN	0.78005	0.71202	NaN	NaN
A0A087WT55	mRNA-decapping enzyme 1A	DCP1A	1	1	0	0	1	1	0	0	1.5771	NaN	1.1463	NaN	NaN	NaN	1.0277	NaN	NaN
A0A087X0U3	Amino acid transporter	SLC1A3	1	1	0	0	1	1	0	0	3.6198	NaN	1.0473	NaN	NaN	NaN	0.31281	NaN	NaN
A0A087WT99	Ester hydrolase C11orf54	C11orf54	3	3	0	0	1	1	0	0	10.295	0.78057	1.1082	NaN	NaN	0.76419	0.57608	NaN	NaN
F5H5N1	NADH dehydrogenase [ubiquinone] iron-sulfur protein 7, mitochondrial	NDUFS7	2	1	0	0	2	1	0	0	5.077	1.3053	NaN	NaN	NaN	1.7339	NaN	NaN	NaN
A0A087WTK0	Protein-tyrosine-phosphatase	PTPRJ	1	0	0	0	1	0	0	0	2.0283	0.73889	NaN	NaN	NaN	0.96982	NaN	NaN	NaN
A0A087WVR3	E3 ubiquitin-protein ligase UHRF1	UHRF1	14	15	0	0	14	15	0	0	77.876	1.0309	0.94766	NaN	NaN	0.93811	1.0327	NaN	NaN
A0A087WU02	Endoplasmic reticulum-Golgi intermediate compartment protein 2	ERGIC2	2	2	0	0	2	2	0	0	4.7809	1.1489	1.1027	NaN	NaN	1.0401	1.2545	NaN	NaN
A0A087WU07	MICOS complex subunit MIC10	MINOS1	1	1	0	0	1	1	0	0	2.1377	NaN	NaN	NaN	NaN	NaN	NaN	NaN	NaN
A0A087WU28	39S ribosomal protein L51, mitochondrial	MRPL51	2	1	0	0	2	1	0	0	2.8416	1.6337	NaN	NaN	NaN	0.87387	NaN	NaN	NaN
A0A087WU53	Magnesium transporter protein 1	MAGT1	3	4	0	0	3	4	0	0	7.6359	1.2481	0.98519	NaN	NaN	1.1679	1.0046	NaN	NaN
A0A087WU65	Vacuolar protein sorting-associated protein 45	VPS45	6	6	0	0	6	6	0	0	11.367	0.93493	1.062	NaN	NaN	0.74984	0.88681	NaN	NaN
E7ER32	MKL/myocardin-like protein 1	MKL1	2	1	0	1	2	1	0	1	10.06	0.82754	NaN	NaN	NaN	0.71827	NaN	NaN	NaN
A0A087WUB9	Beta-catenin-like protein 1	CTNNBL1	5	5	0	0	5	5	0	0	11.987	0.98816	1.1859	NaN	NaN	0.92566	0.97414	NaN	NaN
E9PL01	Signal peptidase complex subunit 2	SPCS2	5	5	0	0	5	5	0	0	323.31	1.0228	0.94822	NaN	NaN	0.9107	0.93896	NaN	NaN
A0A087WUD2	Enhancer of filamentation 1	NEDD9	0	1	0	0	0	1	0	0	-2	NaN	NaN	NaN	NaN	NaN	NaN	NaN	NaN	+
A0A087WUD3	Oligosaccharyltransferase complex subunit OSTC	OSTC	1	1	0	0	1	1	0	0	11.529	0.90293	0.90484	NaN	NaN	0.92474	0.97678	NaN	NaN
A0A087WUD7	Sec1 family domain-containing protein 2	SCFD2	1	1	0	0	1	1	0	0	1.6482	NaN	NaN	NaN	NaN	NaN	NaN	NaN	NaN
A0A087WUL4	Retrotransposon-derived protein PEG10	PEG10	7	11	0	0	7	11	0	0	58.039	1.4677	0.81575	NaN	NaN	0.92664	1.1339	NaN	NaN
A0A087WUN7	SRA stem-loop-interacting RNA-binding protein, mitochondrial	SLIRP	6	7	2	2	6	7	2	2	51.188	0.76396	0.92143	1.5544	0.76445	0.9079	0.78774	0.63596	1.2682
A0A087WUQ6	Glutathione peroxidase	GPX1	9	11	0	0	9	11	0	0	50.373	1.0317	0.99841	NaN	NaN	0.91928	1.0183	NaN	NaN
A0A087WUT6	Eukaryotic translation initiation factor 5B	EIF5B	24	28	0	0	24	28	0	0	161.7	0.85129	0.93931	NaN	NaN	0.96228	0.95091	NaN	NaN
K7ER12	UPF0449 protein C19orf25	C19orf25	1	1	0	0	1	1	0	0	16.751	NaN	NaN	NaN	NaN	NaN	NaN	NaN	NaN
A0A087X0G7	NF-kappa-B essential modulator	IKBKG	3	3	0	0	3	3	0	0	17.493	1.1856	1.0579	NaN	NaN	0.91979	0.94896	NaN	NaN
A0A087WV01	Elongation factor 1-alpha	EEF1A1	35	35	3	3	0	1	1	0	9.416	NaN	NaN	NaN	NaN	NaN	NaN	NaN	NaN
A0A087WV05	C-Myc-binding protein	MYCBP	5	4	0	0	5	4	0	0	18.006	0.95286	1.0433	NaN	NaN	0.87139	0.89619	NaN	NaN
A0A087WV25	FGFR1 oncogene partner	FGFR1OP	1	1	0	0	1	1	0	0	8.7982	NaN	NaN	NaN	NaN	NaN	NaN	NaN	NaN
A0A087WV34	Glycosylated lysosomal membrane protein	GLMP	1	1	0	0	1	1	0	0	20.98	NaN	NaN	NaN	NaN	NaN	NaN	NaN	NaN
A0A087WV46	Ragulator complex protein LAMTOR4	LAMTOR4	1	1	0	0	1	1	0	0	4.4671	NaN	NaN	NaN	NaN	NaN	NaN	NaN	NaN
A0A087WV69	Period circadian protein homolog 3	PER3	0	1	1	0	0	1	1	0	-2	NaN	NaN	NaN	NaN	NaN	NaN	NaN	NaN	+
A0A087WVA8	Testis-expressed sequence 2 protein	TEX2	0	0	1	1	0	0	1	1	1.4927	NaN	NaN	NaN	NaN	NaN	NaN	NaN	NaN
A0A087WVC1	ATP-dependent RNA helicase DDX50	DDX50	9	9	0	0	7	7	0	0	15.135	0.61556	1.1622	NaN	NaN	0.96314	0.59808	NaN	NaN
A0A087WVD7	Adenylate kinase isoenzyme 6	TAF9	2	1	0	0	2	1	0	0	6.9583	1.1131	NaN	NaN	NaN	0.98836	NaN	NaN	NaN
A0A087WVI0	Conserved oligomeric Golgi complex subunit 1	COG1	1	1	0	0	1	1	0	0	1.659	NaN	NaN	NaN	NaN	NaN	NaN	NaN	NaN
A0A087WVM4	Monofunctional C1-tetrahydrofolate synthase, mitochondrial	MTHFD1L	11	13	0	1	11	12	0	1	28.77	1.1299	1.0352	NaN	NaN	0.96206	1.0992	NaN	NaN
A0A087WVP1	Protocadherin Fat 1	FAT1	1	1	0	0	1	1	0	0	1.4948	NaN	NaN	NaN	NaN	NaN	NaN	NaN	NaN
A0A087WVQ6	Clathrin heavy chain	CLTC	84	80	0	0	64	61	0	0	323.31	0.95052	0.97717	NaN	NaN	0.9842	0.95211	NaN	NaN
Q9NW25	Single-stranded DNA-binding protein 3	SSBP3	1	1	0	0	1	1	0	0	11.033	NaN	1.4253	NaN	NaN	NaN	0.9028	NaN	NaN
E5RFN8	MAGUK p55 subfamily member 2	MPP2	1	0	0	0	1	0	0	0	2.096	1.0268	NaN	NaN	NaN	0.96921	NaN	NaN	NaN
A0A087WVZ9	DNA-directed RNA polymerases I, II, and III subunit RPABC1	POLR2E	7	5	0	0	7	5	0	0	35.054	0.8886	0.77994	NaN	NaN	0.94086	0.93528	NaN	NaN
A0A087WW18	Protein archease	ZBTB8OS	1	0	0	0	1	0	0	0	1.4503	NaN	NaN	NaN	NaN	NaN	NaN	NaN	NaN
A0A087WW40	Endophilin-B1	SH3GLB1	5	3	0	0	4	3	0	0	41.694	0.97162	0.9572	NaN	NaN	0.91592	1.1526	NaN	NaN
A0A087WW58	Ethanolaminephosphotransferase 1	EPT1	2	3	0	0	2	3	0	0	20.677	0.61764	1.0375	NaN	NaN	1.0882	0.98272	NaN	NaN
B4DGL8	ATP-binding cassette sub-family B member 7, mitochondrial	ABCB7	1	3	0	0	1	3	0	0	3.8281	NaN	1.1276	NaN	NaN	NaN	1.0972	NaN	NaN
A0A087WW71	DNA damage-binding protein 2	DDB2	1	2	0	0	1	2	0	0	8.6631	NaN	1.276	NaN	NaN	NaN	0.39175	NaN	NaN
A0A087WW77	Lethal(2) giant larvae protein homolog 1	LLGL1	1	1	0	0	1	1	0	0	7.5455	NaN	NaN	NaN	NaN	NaN	NaN	NaN	NaN
A0A087WW88	Charged multivesicular body protein 2b	CHMP2B	1	2	0	0	1	2	0	0	2.2605	NaN	NaN	NaN	NaN	NaN	NaN	NaN	NaN
A0A087WWF1	Selenoprotein M	SELM	0	2	0	0	0	2	0	0	4.6873	NaN	0.8668	NaN	NaN	NaN	0.87761	NaN	NaN
A0A087WWF6	DNA polymerase delta subunit 2	POLD2	8	7	0	0	8	7	0	0	65.853	1.0319	0.88918	NaN	NaN	0.80791	0.86619	NaN	NaN
A0A087WWM0	Trafficking protein particle complex subunit 3	TRAPPC3	3	2	0	0	3	2	0	0	6.6836	0.93779	0.86211	NaN	NaN	0.86188	0.89668	NaN	NaN
H0YNS9	GMP reductase	GMPR2	2	2	0	0	2	2	0	0	3.5055	0.83509	1.0105	NaN	NaN	1.7932	0.86846	NaN	NaN
A0A494C001	Putative RNA-binding protein 15	RBM15	9	8	2	0	9	8	1	0	68.755	1.1589	0.98614	NaN	NaN	1.0627	1.0679	NaN	NaN
A0A087WWS1	THO complex subunit 1	THOC1	6	7	0	0	6	7	0	0	26.883	1.2076	1.0883	NaN	NaN	0.95359	1.0916	NaN	NaN
A0A087WXX8	Succinate dehydrogenase [ubiquinone] iron-sulfur subunit, mitochondrial	SDHB	4	1	0	0	4	1	0	0	6.3511	1.0807	1.0647	NaN	NaN	1.0474	1.1018	NaN	NaN
A0A087WWW9	B-cell lymphoma/leukemia 10	BCL10	3	3	0	0	3	3	0	0	23.87	0.84021	1.0339	NaN	NaN	1.1889	0.97977	NaN	NaN
A0A087WYF1	Laminin subunit alpha-2	LAMA2	0	0	1	0	0	0	1	0	1.5644	NaN	NaN	NaN	NaN	NaN	NaN	NaN	NaN
A0A087WXC5	NADH dehydrogenase [ubiquinone] 1 alpha subcomplex subunit 10, mitochondrial	NDUFA10	6	7	0	0	6	7	0	0	15.417	1.1795	1.0518	NaN	NaN	0.91255	0.97335	NaN	NaN
A0A087WXK8	Protein FAM83D	FAM83D	1	1	0	0	1	1	0	0	1.9252	NaN	NaN	NaN	NaN	NaN	NaN	NaN	NaN
A0A087WXM6	60S ribosomal protein L17	RPL17	15	15	2	2	15	15	2	2	79.278	0.98506	0.96189	0.080512	0.023394	1.0118	1.0044	0.17549	NaN
A0A087WXP3	Integrin beta	ITGB6	1	1	0	0	1	1	0	0	1.5854	0.96157	1.2347	NaN	NaN	0.86675	1.127	NaN	NaN
A0A087WXS7	ATPase ASNA1	ASNA1	9	8	0	0	9	8	0	0	38.628	0.94042	1.0014	NaN	NaN	1.0192	0.99834	NaN	NaN
A0A087WXX2	Fructose-bisphosphate aldolase	ALDOB	1	1	1	1	0	0	1	1	2.8182	NaN	NaN	NaN	NaN	NaN	NaN	NaN	NaN
A0A087WY55	Vacuolar protein sorting-associated protein VTA1 homolog	VTA1	4	6	0	0	4	6	0	0	93.186	1.0022	0.98603	NaN	NaN	0.96289	0.91514	NaN	NaN
Q6ICJ4	Glutathione S-transferase theta-2B	Em:AP000351.3	0	1	0	0	0	1	0	0	2.8772	NaN	NaN	NaN	NaN	NaN	NaN	NaN	NaN
A0A087WY71	AP-2 complex subunit mu	AP2M1	6	4	0	0	4	4	0	0	28.749	1.0904	0.87977	NaN	NaN	0.97524	0.86619	NaN	NaN
F8W120	Transmembrane protein 106C	TMEM106C	1	1	0	0	1	1	0	0	2.4249	NaN	NaN	NaN	NaN	NaN	NaN	NaN	NaN
A0A087WYF6	WASH complex subunit FAM21A	FAM21A	11	7	0	0	1	1	0	0	110.54	0.88092	0.89943	NaN	NaN	0.92975	0.68376	NaN	NaN
A0A087WYF8	PDZ and LIM domain protein 3	PDLIM3	3	4	0	0	3	4	0	0	65.326	0.87645	0.95242	NaN	NaN	0.88155	0.57792	NaN	NaN
A0A087WYJ2	DNA polymerase	POLD1	8	12	0	0	8	12	0	0	21.964	0.85309	0.73222	NaN	NaN	0.77536	0.86439	NaN	NaN
A0A087WYN9	ATP-dependent RNA helicase DHX29	DHX29	2	1	0	0	2	1	0	0	3.103	NaN	NaN	NaN	NaN	NaN	NaN	NaN	NaN
A0A087WYR0	Signal recognition particle 19 kDa protein	SRP19	2	2	0	0	2	2	0	0	5.4025	0.2991	1.3445	NaN	NaN	0.90972	0.82732	NaN	NaN
A0A087WYS9	Surfeit locus protein 1	SURF1	2	1	0	0	2	1	0	0	1.4787	NaN	0.92454	NaN	NaN	NaN	0.65475	NaN	NaN
A0A087WYT3	Prostaglandin E synthase 3	PTGES3	12	12	0	0	12	12	0	0	323.31	0.97722	1.052	NaN	NaN	1.0498	0.95282	NaN	NaN
A0A087WZ13	Ribonucleoprotein PTB-binding 1	RAVER1	10	12	0	0	10	12	0	0	96.925	0.91246	1.2251	NaN	NaN	1.1925	0.95361	NaN	NaN
A0A087X0J3	Adenylyl cyclase-associated protein	CAP2	3	2	0	0	2	1	0	0	10.621	NaN	NaN	NaN	NaN	NaN	NaN	NaN	NaN
H0YCW6	Alpha-1,2-mannosyltransferase ALG9	ALG9	1	1	0	0	1	1	0	0	2.8164	NaN	NaN	NaN	NaN	NaN	NaN	NaN	NaN
A0A087WZ65		ANK3	1	0	0	0	1	0	0	0	-2	NaN	NaN	NaN	NaN	NaN	NaN	NaN	NaN	+
M0QZS0	Rho guanine nucleotide exchange factor 18	ARHGEF18	1	3	0	0	1	3	0	0	4.9791	1.3111	1.2527	NaN	NaN	1.0004	1.1089	NaN	NaN
A0A087WZK9	Eukaryotic translation initiation factor 3 subunit H	EIF3H	13	10	0	0	13	10	0	0	66.737	0.94652	0.92342	NaN	NaN	1.1112	0.88867	NaN	NaN
H0YAE9	Ribonuclease T2	RNASET2	2	1	0	0	2	1	0	0	2.2813	1.0883	NaN	NaN	NaN	0.78945	NaN	NaN	NaN
A0A087WZN1	Isocitrate dehydrogenase [NAD] subunit, mitochondrial	IDH3B	9	9	0	0	9	9	0	0	30.497	1.0947	1.1391	NaN	NaN	1.1532	1.1231	NaN	NaN
M0QY61	Protein Smaug homolog 2	SAMD4B	1	1	0	0	1	1	0	0	2.1204	NaN	NaN	NaN	NaN	NaN	NaN	NaN	NaN
A0A087WZU5	Tetraspanin-6	TSPAN6	5	5	0	0	5	5	0	0	16.277	1.0726	0.75994	NaN	NaN	0.92218	1.1494	NaN	NaN
A0A087WZV0	Inositol hexakisphosphate and diphosphoinositol-pentakisphosphate kinase 2	PPIP5K2	2	2	0	0	2	2	0	0	4.1659	0.81695	0.95709	NaN	NaN	3.0168	0.71717	NaN	NaN
A0A087WZX0	B-cell CLL/lymphoma 9-like protein	BCL9L	2	1	0	0	2	1	0	0	22.025	0.91778	NaN	NaN	NaN	0.98257	NaN	NaN	NaN
A0A087WZX2	NADH dehydrogenase [ubiquinone] 1 beta subcomplex subunit 6	NDUFB6	2	1	0	0	2	1	0	0	3.9738	1.0049	NaN	NaN	NaN	0.95969	NaN	NaN	NaN
A0A087X014	Zinc finger protein 804A	ZNF804A	1	1	0	0	1	1	0	0	1.7541	NaN	NaN	NaN	NaN	NaN	NaN	NaN	NaN
A0A087X020	Ribosome maturation protein SBDS	SBDS	13	9	0	0	13	9	0	0	116.34	0.92596	0.94475	NaN	NaN	0.96952	0.93799	NaN	NaN
A0A087X038	Pleckstrin homology domain-containing family A member 2	PLEKHA2	3	5	1	0	3	5	1	0	28.858	0.97782	1.3147	NaN	NaN	1.3747	1.0635	NaN	NaN
A0A087X0F1	Protein FAM208A	FAM208A	3	2	0	0	3	2	0	0	2.1073	0.90683	1.1392	NaN	NaN	1.0156	0.78315	NaN	NaN
A0A087X0G1	Heparan-sulfate 6-O-sulfotransferase 3	HS6ST3	1	1	0	0	1	1	0	0	-2	1.3565	0.94964	NaN	NaN	0.99917	1.4637	NaN	NaN	+
B4DIB3	Serine/threonine-protein kinase MARK1	MARK1	2	1	0	0	2	1	0	0	1.7036	NaN	NaN	NaN	NaN	NaN	NaN	NaN	NaN
A0A087X0K9	Tight junction protein ZO-1	TJP1	8	6	0	1	8	6	0	1	34.452	1.1444	0.94807	NaN	NaN	0.88583	1.0239	NaN	NaN
A0A087X0L7	Mitochondrial inner membrane protein OXA1L	OXA1L	4	2	0	0	4	2	0	0	3.9185	0.9431	0.97337	NaN	NaN	0.889	0.94594	NaN	NaN
A0A087X0M4	Kanadaptin	SLC4A1AP	8	6	0	0	8	6	0	0	88.145	0.89744	0.92514	NaN	NaN	1.0321	0.91901	NaN	NaN
K7EQ17	Nucleolar protein 4	NOL4	1	1	0	0	1	1	0	0	2.8469	NaN	NaN	NaN	NaN	NaN	NaN	NaN	NaN
A0A087X0P0	Kinesin-like protein	CENPE	0	0	0	1	0	0	0	1	1.8065	NaN	NaN	NaN	NaN	NaN	NaN	NaN	NaN
A0A087X0Q9	Selenoprotein O	SELO	3	2	0	0	3	2	0	0	5.1637	0.91968	NaN	NaN	NaN	1.8335	NaN	NaN	NaN
A0A087X0R6	Sorting nexin-12	SNX12	9	9	0	0	8	8	0	0	61.626	1.0249	1.0935	NaN	NaN	1.0269	1.0395	NaN	NaN
G3V4F2	Acyl-coenzyme A thioesterase 1	ACOT1	4	4	0	0	4	4	0	0	33.538	0.51775	0.91486	NaN	NaN	0.81261	0.52368	NaN	NaN
Q2TAM5	Transcription factor p65	RELA	9	5	0	0	9	5	0	0	57.316	0.91537	0.97464	NaN	NaN	0.96466	0.95189	NaN	NaN
E7EWM3	Zinc finger MIZ domain-containing protein 2	ZMIZ2	1	2	0	0	1	1	0	0	3.9141	NaN	0.86224	NaN	NaN	NaN	0.85292	NaN	NaN
A0A087X142	Septin-8	2008-09-01	6	6	0	0	3	3	0	0	34.432	0.91337	1.1852	NaN	NaN	1.0408	1.0272	NaN	NaN
A0A087X1A5	Double-stranded RNA-binding protein Staufen homolog 1	STAU1	0	1	0	0	0	1	0	0	4.7566	NaN	NaN	NaN	NaN	NaN	NaN	NaN	NaN
H3BU88	Thymosin beta-15B	TMSB15B	0	0	1	1	0	0	1	1	2.3609	NaN	NaN	NaN	NaN	NaN	NaN	NaN	NaN
A0A087X1E4	Arfaptin-2	ARFIP2	4	2	0	0	4	2	0	0	5.5107	0.85008	0.72519	NaN	NaN	0.86429	0.67277	NaN	NaN
A0A087X1G7	15 kDa selenoprotein	2015-09-01	2	2	0	0	2	2	0	0	16.071	1.0502	1.0495	NaN	NaN	0.9589	0.90153	NaN	NaN
A0A087X1H5	Arf-GAP with coiled-coil, ANK repeat and PH domain-containing protein 2	ACAP2	2	0	0	0	2	0	0	0	5.0944	1.0794	NaN	NaN	NaN	1.0897	NaN	NaN	NaN
A0A087X1N3	Ribonuclease P protein subunit p40	RPP40	1	2	0	0	1	2	0	0	2.8706	NaN	0.9309	NaN	NaN	NaN	1.2682	NaN	NaN
A0A087X1N7	Nebulin	NEB	3	1	0	3	3	1	0	2	8.73	NaN	NaN	NaN	NaN	NaN	NaN	NaN	NaN
A0A087X1R4	Pre-mRNA-splicing regulator WTAP	WTAP	1	1	0	0	1	1	0	0	35.686	NaN	NaN	NaN	NaN	NaN	NaN	NaN	NaN
A0A087X1Z3	Proteasome activator complex subunit 2	PSME2	15	15	0	0	15	15	0	0	216.76	0.983	0.971	NaN	NaN	0.93647	0.96311	NaN	NaN
A0A087X256	WASH complex subunit 7	KIAA1033	7	4	0	0	7	4	0	0	19.343	0.77313	0.83193	NaN	NaN	0.8905	0.74028	NaN	NaN
A0A087X266	Transmembrane protein 120A	TMEM120A	1	2	0	0	1	2	0	0	1.9986	1.0505	0.72461	NaN	NaN	0.5769	0.80396	NaN	NaN
A0A087X2D5	39S ribosomal protein L45, mitochondrial	MRPL45	4	6	0	0	4	6	0	0	13.54	0.94258	0.75695	NaN	NaN	1.0025	0.92074	NaN	NaN
A0A087X2D8	C-Jun-amino-terminal kinase-interacting protein 4	SPAG9	6	6	1	1	6	6	1	1	43.268	1.0026	1.0805	NaN	NaN	0.96349	1.1024	NaN	NaN
A0A087X2E7	Small conductance calcium-activated potassium channel protein 1	KCNN1	1	0	0	0	1	0	0	0	-2	NaN	NaN	NaN	NaN	NaN	NaN	NaN	NaN	+
D6RIC3	Nucleolar protein 16	NOP16	2	2	0	0	2	2	0	0	5.9924	0.6932	1.0344	NaN	NaN	0.91028	1.0291	NaN	NaN
A0A087X2H1	E3 ubiquitin-protein ligase HECTD1	HECTD1	7	9	0	0	7	9	0	0	24.167	1.0749	1.0746	NaN	NaN	1.3512	1.053	NaN	NaN
A0A087X2I1	26S protease regulatory subunit 10B	PSMC6	20	17	0	0	20	17	0	0	134.58	1.0528	1.0702	NaN	NaN	1.0524	0.98756	NaN	NaN
A0A090HNM7	DNA repair protein complementing XP-G cells	ERCC5-201	1	0	0	1	1	0	0	1	1.7617	NaN	NaN	NaN	NaN	NaN	NaN	NaN	NaN
A0A096LP37	Protocadherin beta-2	PCDHB2	1	1	0	0	1	1	0	0	-2	NaN	NaN	NaN	NaN	NaN	NaN	NaN	NaN	+
A0A096LNZ0	Uncharacterized protein FLJ45252	AAK1	0	2	0	0	0	2	0	0	2.5638	NaN	0.9398	NaN	NaN	NaN	1.0109	NaN	NaN
J3KT05	Speedy protein E3	SPDYE4	1	1	0	0	1	1	0	0	1.5081	NaN	NaN	NaN	NaN	NaN	NaN	NaN	NaN
A0A0A0MR88	WASH complex subunit FAM21C	FAM21C	11	6	0	0	1	0	0	0	5.7569	NaN	NaN	NaN	NaN	NaN	NaN	NaN	NaN
A0A096LPI6		C21orf33	7	6	0	0	6	5	0	0	63.914	0.64682	0.96434	NaN	NaN	0.88412	0.62046	NaN	NaN
A0A096LPK7	Thioredoxin reductase 2, mitochondrial	TXNRD2	4	3	0	0	3	2	0	0	16.558	0.6622	0.47588	NaN	NaN	0.97334	0.66401	NaN	NaN
A0A0A0MQR2	Protein RTF2 homolog	RTFDC1	4	4	0	0	4	4	0	0	7.7762	1.0036	0.96646	NaN	NaN	1.0093	0.90376	NaN	NaN
A0A0A0MQS1	Pyrroline-5-carboxylate reductase	PYCRL	6	6	0	0	6	6	0	0	15.873	0.94314	0.78362	NaN	NaN	0.83571	0.82838	NaN	NaN
A0A0A0MQT0	Retinol-binding protein 1	RBP1	0	0	0	1	0	0	0	1	-2	NaN	NaN	NaN	NaN	NaN	NaN	NaN	NaN	+
U3KQC1	WD repeat-containing protein 18	WDR18	4	6	0	0	4	6	0	0	13.071	1.0824	1.0387	NaN	NaN	0.89611	0.94444	NaN	NaN
C9JNL5	Selenocysteine lyase	SCLY	1	0	0	0	1	0	0	0	2.0211	NaN	NaN	NaN	NaN	NaN	NaN	NaN	NaN
C9JP00	Muscleblind-like protein 1	MBNL1	6	6	1	1	1	1	0	0	10.241	1.0557	1.1345	NaN	NaN	0.96397	1.1228	NaN	NaN
A0A0A0MR02	Voltage-dependent anion-selective channel protein 2	VDAC2	12	12	0	0	12	12	0	0	144.86	1.1199	1.0944	NaN	NaN	1.0707	1.1226	NaN	NaN
H3BM50	Target of rapamycin complex subunit LST8	MLST8	1	2	0	0	1	2	0	0	3.3661	NaN	1.0769	NaN	NaN	NaN	0.88695	NaN	NaN
G3V3B9	Maleylacetoacetate isomerase	GSTZ1	1	0	0	0	1	0	0	0	3.7122	NaN	NaN	NaN	NaN	NaN	NaN	NaN	NaN
G8JL96	Protein-tyrosine-phosphatase	PTPRS	5	3	0	0	2	1	0	0	2.8228	0.9095	NaN	NaN	NaN	1.0468	NaN	NaN	NaN
A0A0A0MR74	Diacylglycerol O-acyltransferase 1	DGAT1	1	1	0	0	1	1	0	0	29.383	NaN	0.84826	NaN	NaN	NaN	1.0198	NaN	NaN
A0A0A0MR85	Glutathione S-transferase Mu 4	GSTM4	6	6	0	0	2	2	0	0	41.259	1.0758	0.8875	NaN	NaN	0.73693	0.89074	NaN	NaN
A0A0A0MRA5	Heterogeneous nuclear ribonucleoprotein U-like protein 1	HNRNPUL1	21	20	0	0	1	0	0	0	-2	NaN	NaN	NaN	NaN	NaN	NaN	NaN	NaN	+
A0A0A0MTS0	Transcription factor E2-alpha	TCF3	0	1	0	0	0	1	0	0	3.385	NaN	NaN	NaN	NaN	NaN	NaN	NaN	NaN
A0A0A0MRF6	A-kinase anchor protein 9	AKAP9	5	0	0	1	5	0	0	1	20.49	1.9015	NaN	NaN	NaN	0.83556	NaN	NaN	NaN
A0A0A0MRG2	Amyloid beta A4 protein	APP	3	3	0	0	3	2	0	0	6.4646	1.027	1.05	NaN	NaN	0.87661	1.2544	NaN	NaN
A0A0A0MRJ6	Protein-L-isoaspartate O-methyltransferase	PCMT1	13	14	1	1	13	14	1	1	266.57	0.9765	1.0855	NaN	NaN	1.115	1.0032	NaN	NaN
E9PPY4	G patch domain-containing protein 4	GPATCH4	2	1	0	0	2	1	0	0	2.1465	1.0232	NaN	NaN	NaN	1.2399	NaN	NaN	NaN
A0A590UK22	Unconventional myosin-VI	MYO6	5	2	0	0	5	2	0	0	6.532	1.0438	1.0653	NaN	NaN	0.6893	1.0647	NaN	NaN
A0A0A0MRM9	Nucleolar and coiled-body phosphoprotein 1	NOLC1	16	18	0	0	16	18	0	0	56.149	0.88114	0.91093	NaN	NaN	1.0136	0.96277	NaN	NaN
A0A0A0MRP6	Probable global transcription activator SNF2L1	SMARCA1	9	5	0	0	2	0	0	0	6.7882	0.57775	NaN	NaN	NaN	0.92667	NaN	NaN	NaN
B6VEX4	Abl interactor 1	ABI1	3	3	0	0	3	3	0	0	10.381	1.0747	1.3466	NaN	NaN	1.3702	1.0452	NaN	NaN
A0A1B0GWB8	Nuclear factor 1	NFIB	1	1	0	0	1	1	0	0	33.244	NaN	NaN	NaN	NaN	NaN	NaN	NaN	NaN
A0A0A0MS45	Conserved oligomeric Golgi complex subunit 4	COG4	1	1	0	0	1	1	0	0	3.226	NaN	NaN	NaN	NaN	NaN	NaN	NaN	NaN
A0A0A0MS51	Gelsolin	GSN	11	9	0	0	10	8	0	0	99.207	1.1506	0.86572	NaN	NaN	0.90265	0.97953	NaN	NaN
A0A0A0MSA7	Eukaryotic translation initiation factor 4 gamma 3	EIF4G3	9	9	0	0	2	4	0	0	11.071	0.87256	0.82071	NaN	NaN	0.78878	0.8029	NaN	NaN
A0A0A0MSA9	Poliovirus receptor	PVR	1	1	0	0	1	1	0	0	2.3215	1.0302	NaN	NaN	NaN	1.2058	NaN	NaN	NaN
A0A0A0MSB8	Exocyst complex component 7	EXOC7	3	3	0	0	3	3	0	0	15.232	1.0333	1.0238	NaN	NaN	0.90803	0.84679	NaN	NaN
A0A1W2PNM1	Hydroxyacyl-coenzyme A dehydrogenase, mitochondrial	HADH	8	7	1	1	8	7	1	1	58.731	0.48818	1.2272	NaN	NaN	1.0866	0.47745	NaN	NaN
C9JHU6	UPF0554 protein C2orf43	LDAH	1	1	0	0	1	1	0	0	2.3372	NaN	NaN	NaN	NaN	NaN	NaN	NaN	NaN
F8W9B8	Exocyst complex component 5	EXOC5	3	3	0	0	3	3	0	0	99.6	1.0217	1.4083	NaN	NaN	1.0516	1.3258	NaN	NaN
D6RBA9	Ras GTPase-activating protein 2	RASA2	1	1	0	0	1	1	0	0	24.446	NaN	NaN	NaN	NaN	NaN	NaN	NaN	NaN
A0A0A0MSK5	Torsin-1A-interacting protein 1	TOR1AIP1	12	14	0	0	1	1	0	0	3.8217	NaN	NaN	NaN	NaN	NaN	NaN	NaN	NaN
A0A0A0MSK6	Rho GTPase-activating protein 5	ARHGAP5	1	1	0	0	1	1	0	0	2.7691	NaN	NaN	NaN	NaN	NaN	NaN	NaN	NaN
A0A0A0MSS8	Aldo-keto reductase family 1 member C3	AKR1C3	14	14	0	0	8	8	0	0	175.28	0.77843	1.0454	NaN	NaN	1.0711	0.86677	NaN	NaN
A0A0G2JKZ1	Tapasin	TAPBP	3	2	0	0	3	2	0	0	3.7374	0.94819	1.02	NaN	NaN	0.81465	0.86827	NaN	NaN
A0A0A0MSW4	Phosphatidylinositol transfer protein beta isoform	PITPNB	10	8	0	0	10	7	0	0	42.062	1.2237	1.1216	NaN	NaN	1.1328	1.1295	NaN	NaN
A0A2R8YEY8	Sodium/potassium-transporting ATPase subunit alpha-3	ATP1A3	18	19	1	2	1	1	0	1	2.702	NaN	NaN	NaN	NaN	NaN	NaN	NaN	NaN
A0A0A0MT32	Lysosomal acid lipase/cholesteryl ester hydrolase	LIPA	2	2	0	0	2	2	0	0	6.3897	0.8927	1.0916	NaN	NaN	1.0806	0.82	NaN	NaN
A0A2R8Y7S2	Transcription activator BRG1	SMARCA4	6	9	0	0	4	7	0	0	23.377	0.81627	1.4749	NaN	NaN	1.0083	0.95834	NaN	NaN
A0A0A0MTB8	WD repeat-containing protein 36	WDR36	11	13	0	0	11	13	0	0	119.07	1.0908	0.94711	NaN	NaN	1.0601	1.0616	NaN	NaN
A0A0A0MTG2	Cytoplasmic dynein 1 intermediate chain 1	DYNC1I1	0	1	0	0	0	1	0	0	8.0239	NaN	1.0153	NaN	NaN	NaN	1.3148	NaN	NaN
A0A0A0MTH3	Integrin-linked protein kinase	ILK	13	13	0	0	13	13	0	0	57.207	0.93035	0.98947	NaN	NaN	1.0504	0.8662	NaN	NaN
A0A0A0MTI1	Delta(24)-sterol reductase	DHCR24	4	3	0	0	4	3	0	0	9.4988	0.71192	0.78523	NaN	NaN	0.70199	0.5259	NaN	NaN
A0A0A0MTI5		DBI	11	10	1	1	1	0	0	0	-2	NaN	NaN	NaN	NaN	NaN	NaN	NaN	NaN	+
A0A0R4J2G3	Neutral cholesterol ester hydrolase 1	NCEH1	11	10	0	0	11	10	0	0	37.737	1.0802	0.953	NaN	NaN	0.92969	1.0322	NaN	NaN
D6R9R7	S-phase kinase-associated protein 2	SKP2	1	1	0	0	1	1	0	0	2.1596	NaN	NaN	NaN	NaN	NaN	NaN	NaN	NaN
A0A0A0MTS7	Titin	TTN	6	4	1	1	6	4	1	1	4.4849	1.1759	0.96206	NaN	NaN	1.0474	1.3116	NaN	NaN
A0A0A0MTU3	Membralin	TMEM259	1	1	0	0	1	1	0	0	3.8107	NaN	NaN	NaN	NaN	NaN	NaN	NaN	NaN
A0A0A6YYA0	Transmembrane emp24 domain-containing protein 7	TMED7-TICAM2	3	5	0	0	3	5	0	0	9.1147	1.0426	1.052	NaN	NaN	0.90313	1.0882	NaN	NaN
A0A0A6YYC7	E3 ubiquitin-protein ligase ZFP91	ZFP91-CNTF	1	1	0	0	1	1	0	0	15.146	NaN	NaN	NaN	NaN	NaN	NaN	NaN	NaN
A0A0A6YYH1	Arpin	C15orf38-AP3S2	0	1	0	0	0	1	0	0	14.209	NaN	NaN	NaN	NaN	NaN	NaN	NaN	NaN
A0A0A6YYI3	Suppressor of SWI4 1 homolog	PPAN-P2RY11	0	2	0	0	0	2	0	0	3.7974	NaN	1.6903	NaN	NaN	NaN	1.791	NaN	NaN
A0A0A6YYJ8	UPF0562 protein C7orf55	LUC7L2	15	12	0	0	1	1	0	0	2.3782	0.55815	1.284	NaN	NaN	0.51682	0.83334	NaN	NaN
A0A0A6YYL2	Sulfotransferase	SULT1A4	1	5	0	0	1	5	0	0	11.759	0.91191	0.69202	NaN	NaN	0.79548	1.1808	NaN	NaN
A0A0A6YYL4	Coronin	CORO7-PAM16	3	2	1	0	3	2	1	0	36.824	1.0682	1.1117	NaN	NaN	1.0164	1.0925	NaN	NaN
A0A0B4J1S8	Phosphatidylinositol 4-kinase beta	PI4KB	2	2	0	0	2	2	0	0	4.6491	0.85563	0.83719	NaN	NaN	0.93011	0.77261	NaN	NaN
B4DDR8	Mediator of RNA polymerase II transcription subunit 24	MED24	2	1	0	0	2	1	0	0	2.9554	NaN	NaN	NaN	NaN	NaN	NaN	NaN	NaN
A0A0B4J1W3	N-alpha-acetyltransferase 15, NatA auxiliary subunit	NAA15	31	35	0	0	31	35	0	0	195.1	0.96534	1.0696	NaN	NaN	1.0923	0.97475	NaN	NaN
A0A0B4J1Z1	Serine/arginine-rich splicing factor 7	SRSF7	11	10	0	0	10	9	0	0	63.355	0.97511	1.1994	NaN	NaN	1.1867	1.0004	NaN	NaN
D6RAG0	DNA-directed RNA polymerase II subunit RPB11-b2	POLR2J3	1	0	0	0	1	0	0	0	1.5834	NaN	NaN	NaN	NaN	NaN	NaN	NaN	NaN
Q5TCZ7	Copper homeostasis protein cutC homolog	CUTC	0	1	0	0	0	1	0	0	11.572	NaN	NaN	NaN	NaN	NaN	NaN	NaN	NaN
A0A0B4J287	COMM domain-containing protein 4	COMMD4	1	0	0	0	1	0	0	0	3.0117	NaN	NaN	NaN	NaN	NaN	NaN	NaN	NaN
Q5W0H4	Translationally-controlled tumor protein	TPT1	7	8	0	0	7	8	0	0	76.097	0.90967	0.96912	NaN	NaN	1.0175	0.95691	NaN	NaN
A0A0B4J2E5	Periodic tryptophan protein 2 homolog	PWP2	6	8	0	0	5	7	0	0	14.792	1.0078	1.001	NaN	NaN	0.96406	0.85905	NaN	NaN
A0A0C4DFL7	Lanosterol 14-alpha demethylase	CYP51A1	12	13	0	0	11	12	0	0	74.747	2.2705	0.9497	NaN	NaN	1.0234	2.2322	NaN	NaN
A0A0C4DFM1	Transmembrane 9 superfamily member 4	TM9SF4	4	6	0	0	4	6	0	0	24.078	0.82855	1.3237	NaN	NaN	1.038	0.91746	NaN	NaN
C9JAM4	Monoglyceride lipase	MGLL	1	1	0	0	1	1	0	0	3.5126	NaN	0.85648	NaN	NaN	NaN	0.87095	NaN	NaN
C9JU75	Peptide-N(4)-(N-acetyl-beta-glucosaminyl)asparagine amidase	NGLY1	0	1	0	0	0	1	0	0	2.7189	NaN	NaN	NaN	NaN	NaN	NaN	NaN	NaN
A0A0C4DFV3	Probable G-protein coupled receptor 115	ADGRF4	0	0	1	0	0	0	1	0	-2	NaN	NaN	NaN	NaN	NaN	NaN	NaN	NaN	+
H0Y3X6	Negative elongation factor A	NELFA	2	2	0	0	2	2	0	0	8.3622	0.7683	NaN	NaN	NaN	0.72512	NaN	NaN	NaN
C9J9K3	40S ribosomal protein SA	RPSA	15	17	0	0	15	17	0	0	323.31	0.96851	0.9662	NaN	NaN	0.97711	0.97756	NaN	NaN
A0A0U1RQY6	Rab GTPase-activating protein 1-like	RABGAP1L	1	2	0	0	1	2	0	0	1.4322	NaN	0.70679	NaN	NaN	NaN	0.78615	NaN	NaN
F5GYV5	ADP-ribosylation factor-like protein 6-interacting protein 4	ARL6IP4	1	2	0	0	1	2	0	0	7.6458	NaN	1.2935	NaN	NaN	NaN	2.6637	NaN	NaN
A0A0G2JR20	Serologically defined colon cancer antigen 8	SDCCAG8	1	0	1	1	1	0	1	1	1.8198	NaN	NaN	NaN	NaN	NaN	NaN	NaN	NaN
A0A0C4DG88	POU domain protein	POU2F1	1	3	0	0	1	3	0	0	15.241	NaN	1.0189	NaN	NaN	NaN	1.0464	NaN	NaN
A0A0C4DG89	Probable ATP-dependent RNA helicase DDX46	DDX46	27	29	0	0	27	29	0	0	128.2	0.65806	1.329	NaN	NaN	1.3377	0.57052	NaN	NaN
A0A2R8Y547	Nucleoside diphosphate kinase	NME6	1	1	0	0	1	1	0	0	2.3322	NaN	NaN	NaN	NaN	NaN	NaN	NaN	NaN
A0A0C4DGA2	Enoyl-CoA delta isomerase 2, mitochondrial	ECI2	8	8	0	0	8	8	0	0	151.13	1.0493	1.2034	NaN	NaN	0.94252	1.1237	NaN	NaN
A0A0C4DGA6	Helicase-like transcription factor	HLTF	3	2	0	0	3	2	0	0	13.007	1.0072	1.4539	NaN	NaN	1.2243	0.96684	NaN	NaN
A0A0C4DGB0	Short coiled-coil protein	SCOC	1	1	0	0	1	1	0	0	14.485	NaN	1.0649	NaN	NaN	NaN	0.97943	NaN	NaN
A0A0C4DGB5	Calpastatin	CAST	21	18	0	0	1	1	0	0	237.24	1.1196	1.0033	NaN	NaN	1.0355	1.06	NaN	NaN
A0A0C4DGB9		PPA2	4	4	0	0	1	1	0	0	1.4623	NaN	NaN	NaN	NaN	NaN	NaN	NaN	NaN
A0A2R8Y425	Chromodomain-helicase-DNA-binding protein 4	CHD4	26	32	0	0	24	23	0	0	118.75	0.96364	1.0705	NaN	NaN	1.0087	0.89757	NaN	NaN
A0A0C4DGI9	Bromodomain adjacent to zinc finger domain protein 2A	BAZ2A	2	0	0	0	2	0	0	0	3.4919	0.82825	NaN	NaN	NaN	2.3839	NaN	NaN	NaN
K7ELJ7	Calpain small subunit 1	CAPNS1	10	9	0	0	10	9	0	0	244.12	0.95195	0.98258	NaN	NaN	1.0198	0.95955	NaN	NaN
A0A0C4DGQ8	Dehydrogenase/reductase SDR family member 7B	DHRS7B	1	1	0	0	1	1	0	0	2.2296	NaN	NaN	NaN	NaN	NaN	NaN	NaN	NaN
A0A0C4DGS1	Dolichyl-diphosphooligosaccharide--protein glycosyltransferase 48 kDa subunit	DDOST	12	12	0	0	12	12	0	0	175.56	1.0387	1.0797	NaN	NaN	0.93638	0.97453	NaN	NaN
A0A0C4DGS9	Choline/ethanolaminephosphotransferase 1	CEPT1	1	1	0	0	1	1	0	0	2.8757	1.1625	NaN	NaN	NaN	1.0658	NaN	NaN	NaN
A0A0C4DGU2	Methylmalonic aciduria and homocystinuria type C protein	MMACHC	1	2	0	0	1	2	0	0	2.6861	NaN	NaN	NaN	NaN	NaN	NaN	NaN	NaN
B4DGY6	NEDD4 family-interacting protein 2	NDFIP2	3	3	0	0	3	3	0	0	9.6319	1.0076	0.71397	NaN	NaN	0.85385	1.241	NaN	NaN
A0A0C4DGY8	Enolase-phosphatase E1	ENOPH1	3	2	0	0	3	2	0	0	25.355	1.0039	0.9924	NaN	NaN	1.0708	0.90991	NaN	NaN
A0A0D9SEI3	Cyclin-dependent kinase 11B	CDK11B	6	8	0	1	6	8	0	1	20.059	0.93209	1.0133	NaN	NaN	0.98074	1.0891	NaN	NaN
A0A0D9SEM4	Serine/arginine-rich splicing factor 4	SRSF4	5	6	0	0	1	1	0	0	3.077	0.96163	1.0328	NaN	NaN	1.1215	1.0701	NaN	NaN
E7ENQ1	Mitogen-activated protein kinase kinase kinase kinase 4	MAP4K4	3	3	0	0	2	2	0	0	25.259	0.91559	0.82883	NaN	NaN	0.94296	0.9874	NaN	NaN
A0A0D9SFB3	ATP-dependent RNA helicase DDX3X	DDX3X	38	39	1	3	37	38	1	3	323.31	0.93609	0.92305	NaN	1.1162	0.89617	0.90463	NaN	0.93942
A0A0D9SF70	ADP-ribosylation factor GTPase-activating protein 2	ARFGAP2	3	6	1	1	2	6	1	1	10.425	0.59962	0.68569	NaN	NaN	0.87051	0.79023	NaN	NaN
A0A0D9SFB1	Dynamin-1	DNM1	7	6	0	0	2	0	0	0	6.7281	0.7808	NaN	NaN	NaN	0.67738	NaN	NaN	NaN
A0A0D9SFJ1	Ubiquinone biosynthesis monooxygenase COQ6, mitochondrial	COQ6	1	1	0	0	1	1	0	0	3.5565	NaN	NaN	NaN	NaN	NaN	NaN	NaN	NaN
A0A0X1KG75	Cordon-bleu protein-like 1	COBLL1	4	2	0	0	4	2	0	0	4.8769	1.3209	1.3165	NaN	NaN	1.0005	1.4135	NaN	NaN
A0A0D9SG71	Ubiquitin-conjugating enzyme E2 A	UBE2A	1	0	0	0	1	0	0	0	2.1287	NaN	NaN	NaN	NaN	NaN	NaN	NaN	NaN
A0A1B0GWF2	Syntaxin-binding protein 1	STXBP1	4	2	0	0	4	2	0	0	10.444	1.4047	1.2348	NaN	NaN	1.2066	1.281	NaN	NaN
A0A0D9SG77	Ubiquitin-protein ligase E3A	UBE3A	1	1	0	0	1	1	0	0	5.9556	NaN	NaN	NaN	NaN	NaN	NaN	NaN	NaN
H3BTG2		C1orf234	1	1	0	0	1	1	0	0	-2	NaN	NaN	NaN	NaN	NaN	NaN	NaN	NaN	+
E5RG62	Putative deoxyribonuclease TATDN1	TATDN1	1	1	0	0	1	1	0	0	3.7394	0.65369	1.0564	NaN	NaN	0.60197	0.96595	NaN	NaN
A0A0D9SGE8	PHD finger protein 6	PHF6	6	7	0	0	6	7	0	0	29.362	0.92554	1.2261	NaN	NaN	1.0661	0.85987	NaN	NaN
A0A1B0GW29	Sodium/hydrogen exchanger 6	SLC9A6	1	1	0	0	1	1	0	0	2.7944	NaN	NaN	NaN	NaN	NaN	NaN	NaN	NaN
A0A0G2JH68	Protein diaphanous homolog 1	DIAPH1	20	18	0	0	20	18	0	0	76.939	0.99093	0.9728	NaN	NaN	0.95928	0.95029	NaN	NaN
A0A0G2JHC2	Phostensin	PPP1R18	5	1	0	0	5	1	0	0	9.3622	0.91446	NaN	NaN	NaN	1.0104	NaN	NaN	NaN
A0A0G2JHI1	Retinoic acid receptor RXR-beta	RXRB	0	2	0	0	0	2	0	0	1.6036	NaN	NaN	NaN	NaN	NaN	NaN	NaN	NaN
U3KQA6	Bromodomain-containing protein 2	BRD2	2	2	0	0	1	1	0	0	1.5901	1.9025	NaN	NaN	NaN	1.5725	NaN	NaN	NaN
A0A0G2JIW1	Heat shock 70 kDa protein 1B	HSPA1B	48	46	0	0	6	6	0	0	323.31	0.84735	0.88433	NaN	NaN	0.87579	0.86288	NaN	NaN
A2ACR0	Proteasome subunit beta type	PSMB9	1	1	0	0	1	1	0	0	2.6775	1.2364	NaN	NaN	NaN	0.96474	NaN	NaN	NaN
A0A590UK37	tRNA-splicing endonuclease subunit Sen34	TSEN34	2	3	0	0	2	3	0	0	6.4293	NaN	1.0717	NaN	NaN	NaN	0.88365	NaN	NaN
A0A0G2JNW7	Solute carrier family 12 member 7	SLC12A7	0	1	0	0	0	1	0	0	1.6481	NaN	NaN	NaN	NaN	NaN	NaN	NaN	NaN
A0A0G2JNZ2	Protein scribble homolog	SCRIB	13	9	0	1	12	8	0	1	82.924	0.91869	1.0446	NaN	NaN	0.95285	0.93729	NaN	NaN
A0A0U1RQB8	Putative alpha-1-antitrypsin-related protein	SERPINA2	0	1	0	0	0	1	0	0	-2	NaN	NaN	NaN	NaN	NaN	NaN	NaN	NaN	+
A0A0G2JQ62	Lysophosphatidylcholine acyltransferase 1	LPCAT1	2	1	0	0	2	1	0	0	3.5693	0.68704	NaN	NaN	NaN	3.5568	NaN	NaN	NaN
A0A0G2JR96			13	8	0	0	1	1	0	0	3.7694	1.0392	NaN	NaN	NaN	0.94144	NaN	NaN	NaN
A0A0J9YVP6	Poly(U)-binding-splicing factor PUF60	PUF60	16	12	1	1	0	0	1	1	-2	NaN	NaN	NaN	NaN	NaN	NaN	NaN	NaN	+
A0A494C1M5	Absent in melanoma 1 protein	AIM1	2	0	0	0	2	0	0	0	-2	NaN	NaN	NaN	NaN	NaN	NaN	NaN	NaN	+
A0A0J9YWQ2	Phosphatidylserine synthase 2	PTDSS2	0	1	0	0	0	1	0	0	2.0671	NaN	NaN	NaN	NaN	NaN	NaN	NaN	NaN
A0A0J9YWZ5	Segment polarity protein dishevelled homolog DVL-1	DVL1	0	1	0	0	0	1	0	0	3.3442	NaN	NaN	NaN	NaN	NaN	NaN	NaN	NaN
A0A0J9YXF2	Serum paraoxonase/arylesterase 2	PON2	8	9	0	0	8	9	0	0	121.75	1.2088	1.0099	NaN	NaN	1.1214	1.0572	NaN	NaN
A0A0J9YYJ0	Protein canopy homolog 4	CNPY4	2	1	0	0	2	1	0	0	5.6065	0.92855	NaN	NaN	NaN	0.59799	NaN	NaN	NaN
A0A0R4J2E8	Matrin-3	MATR3	33	31	2	4	30	29	1	3	323.31	0.96882	1.0814	1.2552	0.72739	1.0512	0.93898	1.0622	1.1581
A0A3B3ITY2	Gigaxonin	GAN	1	0	0	0	1	0	0	0	2.8611	1.0699	NaN	NaN	NaN	0.89607	NaN	NaN	NaN
A0A0U1RQH1	Synaptotagmin-like protein 2	SYTL2	1	0	0	1	1	0	0	1	1.4564	NaN	NaN	NaN	NaN	NaN	NaN	NaN	NaN
A0A0U1RQI6	CLIP-associating protein 2	CLASP2	9	10	0	2	7	8	0	2	6.407	0.85042	1.0149	NaN	0.0561	0.98204	0.86947	NaN	0.025216
H0YMA4	PCNA-associated factor	KIAA0101	3	2	0	0	3	2	0	0	5.1035	1.2854	NaN	NaN	NaN	0.88632	NaN	NaN	NaN
F8VSC5	SCY1-like protein 2	SCYL2	4	5	0	0	4	5	0	0	21.024	0.82445	1.0073	NaN	NaN	0.98912	0.94204	NaN	NaN
A0A1B0GW38	E3 ubiquitin-protein ligase CBL	CBL	3	2	0	0	3	2	0	0	6.6676	NaN	0.9436	NaN	NaN	NaN	1.0517	NaN	NaN
P0DPI3			1	1	0	0	1	1	0	0	1.4645	1.1895	1.012	NaN	NaN	0.90911	1.1494	NaN	NaN
A0A0U1RR32	Histone H2A type 1-J	HIST1H2AJ	8	8	3	2	0	0	0	0	141.21	0.84829	0.9892	NaN	NaN	0.96608	0.7386	NaN	NaN
S4R3D7	Calcium uptake protein 1, mitochondrial	MICU1	1	1	0	0	1	1	0	0	19.975	1.3691	NaN	NaN	NaN	1.1175	NaN	NaN	NaN
A0A0U1RRL7			1	2	0	0	1	2	0	0	17.75	NaN	0.6585	NaN	NaN	NaN	0.94799	NaN	NaN
A0A0U1RRM1	Transcriptional repressor p66-beta	GATAD2B	10	10	0	0	9	9	0	0	62.509	0.84333	1.1219	NaN	NaN	0.90778	0.86961	NaN	NaN
A0A0U1RRM6	Protein enabled homolog	ENAH	14	11	0	0	14	11	0	0	164.65	1.1184	0.92969	NaN	NaN	0.91974	1.0781	NaN	NaN
A0A1W2PRZ0			13	11	0	0	0	0	0	0	87.786	0.94694	0.83314	NaN	NaN	0.78953	0.96115	NaN	NaN
A0A140T9I0		HLA-A	13	14	0	0	4	5	0	0	323.31	1.1395	0.9806	NaN	NaN	0.86843	1.1314	NaN	NaN
O19617	HLA class I histocompatibility antigen, Cw-7 alpha chain	HLA-C	11	8	0	0	1	0	0	0	2.3754	NaN	NaN	NaN	NaN	NaN	NaN	NaN	NaN
A0A140TA13			9	8	0	0	1	1	0	0	2.8898	1.111	0.87282	NaN	NaN	0.91061	1.0758	NaN	NaN
A0A1W2PR11			12	11	0	0	0	0	0	0	12.942	0.9043	0.91657	NaN	NaN	0.78929	1.0386	NaN	NaN
Q5JNW7	Proteasome subunit beta type	PSMB8	3	2	0	0	3	2	0	0	7.3	1.2298	0.90935	NaN	NaN	0.88782	1.1894	NaN	NaN
A0A140T9Q6	Zinc finger protein RFP	TRIM27	0	1	0	0	0	1	0	0	2.8019	NaN	NaN	NaN	NaN	NaN	NaN	NaN	NaN
A0A140T9W2			10	10	0	0	0	0	0	0	9.2689	1.0318	0.9189	NaN	NaN	0.89607	1.062	NaN	NaN
A0A140T9T7	Antigen peptide transporter 1	TAP1	4	5	0	0	4	5	0	0	94.285	0.85152	0.87795	NaN	NaN	0.84398	0.86687	NaN	NaN
A0A140TA09	E3 ubiquitin-protein ligase RNF5	RNF5	1	1	0	0	1	1	0	0	3.1208	NaN	NaN	NaN	NaN	NaN	NaN	NaN	NaN
A0A140TA76	Protein LSM14 homolog A	LSM14A	3	4	0	0	3	4	0	0	18.721	1.1717	1.1364	NaN	NaN	1.2777	0.99404	NaN	NaN
A0A182DWI3	Thioredoxin reductase 1, cytoplasmic	TXNRD1	30	31	0	0	0	1	0	0	-2	NaN	NaN	NaN	NaN	NaN	NaN	NaN	NaN	+
A0A182DWI4	Selenoprotein S	VIMP	1	0	1	1	1	0	1	1	3.6455	NaN	NaN	NaN	NaN	NaN	NaN	NaN	NaN
A0A1B0GWJ8	Renin receptor	ATP6AP2	2	3	0	0	2	3	0	0	91.342	0.85339	0.85359	NaN	NaN	0.79424	1.0319	NaN	NaN
A0A1B0GTB8	Carnitine O-palmitoyltransferase 2, mitochondrial	CPT2	13	10	0	0	13	10	0	0	87.314	0.59088	1.0944	NaN	NaN	0.97222	0.46073	NaN	NaN
A0A1B0GTY1	Alpha-ketoglutarate-dependent dioxygenase FTO	FTO	1	3	0	0	1	3	0	0	3.6585	NaN	0.90819	NaN	NaN	NaN	0.76353	NaN	NaN
A0A1B0GWJ0	Adenylosuccinate lyase	ADSL	14	11	0	0	14	11	0	0	130.13	0.99801	1.0704	NaN	NaN	1.103	1.0583	NaN	NaN
A0A1B0GTL5	Rab11 family-interacting protein 5	RAB11FIP5	1	0	0	0	1	0	0	0	5.8779	1.0958	NaN	NaN	NaN	1.2485	NaN	NaN	NaN
E7ETX0	Two pore calcium channel protein 2	TPCN2	1	1	0	0	1	1	0	0	-2	NaN	NaN	NaN	NaN	NaN	NaN	NaN	NaN	+
A0A1B0GTU4	Paxillin	PXN	10	11	0	0	10	11	0	0	93.326	1.1811	1.1337	NaN	NaN	1.1322	1.1563	NaN	NaN
A0A3B3IRI3	Tight junction protein ZO-2	TJP2	5	5	1	0	5	5	1	0	36.887	1.0094	0.86482	NaN	NaN	0.8569	0.88815	NaN	NaN
A0A1B0GU48	Histone-lysine N-methyltransferase EHMT1	EHMT1	1	2	0	0	1	2	0	0	9.2404	NaN	NaN	NaN	NaN	NaN	NaN	NaN	NaN
A0A1B0GU86	Aminoacylase-1	ACY1	6	2	0	0	6	2	0	0	10.092	0.74693	NaN	NaN	NaN	0.78239	NaN	NaN	NaN
A0A1B0GUA3	KIF1-binding protein	KIAA1279	6	3	0	0	6	3	0	0	17.111	0.92625	1.0497	NaN	NaN	1.0627	0.72943	NaN	NaN
Q5VTI5	Pleckstrin homology domain-containing family A member 6	PLEKHA6	1	2	0	0	1	2	0	0	2.7945	NaN	NaN	NaN	NaN	NaN	NaN	NaN	NaN
A0A1B0GV23	Cathepsin D	CTSD	11	14	0	0	11	14	0	0	84.322	0.91364	0.89909	NaN	NaN	0.95965	0.97921	NaN	NaN
A0A1B0GV47	Kinesin-like protein KIF21A	KIF21A	6	7	0	0	6	6	0	0	50.329	1.0033	1.0037	NaN	NaN	1.0917	0.87239	NaN	NaN
A0A1B0GV57	TGF-beta-activated kinase 1 and MAP3K7-binding protein 2	TAB2	0	2	0	0	0	2	0	0	1.7099	NaN	NaN	NaN	NaN	NaN	NaN	NaN	NaN
H3BQL2	Golgin subfamily A member 8M	GOLGA8T	0	1	0	0	0	1	0	0	-2	NaN	NaN	NaN	NaN	NaN	NaN	NaN	NaN	+
A0A1B0GW03			0	2	0	0	0	2	0	0	3.6131	NaN	0.75502	NaN	NaN	NaN	0.84109	NaN	NaN
A0A1B0GW72	Pleckstrin homology domain-containing family G member 4B	PLEKHG4B	0	0	1	0	0	0	1	0	1.5377	NaN	NaN	NaN	NaN	NaN	NaN	NaN	NaN
R4GN77	Ubiquitin-conjugating enzyme E2 E2	UBE2E3	1	0	0	0	1	0	0	0	2.5312	NaN	NaN	NaN	NaN	NaN	NaN	NaN	NaN
F6WST4	ORM1-like protein 1	ORMDL1	1	1	0	0	1	1	0	0	12.497	NaN	1.1182	NaN	NaN	NaN	0.94563	NaN	NaN
A0A1C7CYX1	ELM2 and SANT domain-containing protein 1	ELMSAN1	1	3	0	0	1	3	0	0	2.7472	NaN	NaN	NaN	NaN	NaN	NaN	NaN	NaN
C9J6N5	Protein FAM107B	FAM107B	4	2	0	0	4	2	0	0	35.272	1.1344	0.95824	NaN	NaN	1.0469	1.0448	NaN	NaN
A0A1C7CYX9	Dihydropyrimidinase-related protein 2	DPYSL2	27	25	0	1	23	21	0	0	315.06	1.0591	1.0402	NaN	NaN	0.89769	0.99947	NaN	NaN
A0A1C7CYZ1	Mitogen-activated protein kinase 15	MAPK15	1	2	0	0	1	2	0	0	1.6731	NaN	1.5106	NaN	NaN	NaN	1.0724	NaN	NaN
A0A1P0AYU5	Sideroflexin-3	SFXN3	3	3	0	0	2	2	0	0	4.9394	0.76939	1.0944	NaN	NaN	0.83157	1.0091	NaN	NaN
A0A1W2PQ52	GPI transamidase component PIG-T	PIGT	1	3	0	0	1	3	0	0	6.4108	NaN	1.0701	NaN	NaN	NaN	1.0785	NaN	NaN
A0A1W2PRW5	Adaptin ear-binding coat-associated protein 1	NECAP1	1	1	0	0	1	1	0	0	2.2848	NaN	NaN	NaN	NaN	NaN	NaN	NaN	NaN
A0A1W2PNV4			13	14	0	0	0	0	0	0	29.937	0.955	1.0417	NaN	NaN	1.1015	0.84114	NaN	NaN
A0A1W2PRV0	Golgi SNAP receptor complex member 2	GOSR2	1	4	0	0	1	4	0	0	25.996	NaN	0.83568	NaN	NaN	NaN	1.1674	NaN	NaN
A0A1W2PPH1	NAD-dependent malic enzyme, mitochondrial	ME2	8	9	0	0	8	9	0	0	73.308	0.98181	1.2009	NaN	NaN	1.0018	0.95528	NaN	NaN
A0A1W2PPR8	HLA class I histocompatibility antigen, B-7 alpha chain	HLA-B	11	8	0	0	0	0	0	0	160.43	1.059	1.0973	NaN	NaN	1.1002	1.0788	NaN	NaN
A0A1W2PPT2	Vacuolar protein sorting-associated protein 72 homolog	VPS72	1	0	0	0	1	0	0	0	3.9394	NaN	NaN	NaN	NaN	NaN	NaN	NaN	NaN
A0A1W2PPX5	Lysosome membrane protein 2	SCARB2	5	5	0	0	5	5	0	0	32.491	1.1962	1.2413	NaN	NaN	1.0394	1.0838	NaN	NaN
A0A1W2PPZ5	Transcription elongation factor A protein 1	TCEA1	13	10	5	6	13	10	5	6	63.413	0.77003	0.99525	0.060201	0.013595	0.97478	0.84738	0.056187	0.0087562
A0A1X7SBZ2	Probable ATP-dependent RNA helicase DDX17	DDX17	39	39	0	1	28	28	0	1	323.31	1.309	0.79488	NaN	NaN	0.79506	1.2987	NaN	NaN
A0A1W2PQK0	Protein SCO2 homolog, mitochondrial	SCO2	1	0	0	0	1	0	0	0	2.326	NaN	NaN	NaN	NaN	NaN	NaN	NaN	NaN
A0A1W2PR06	Cationic amino acid transporter 2	SLC7A2	3	4	0	0	3	4	0	0	6.9162	1.0987	0.82416	NaN	NaN	0.85261	1.0148	NaN	NaN
B4DP61	Survival motor neuron protein	SMN2	3	5	0	0	3	5	0	0	11.276	1.1112	1.1047	NaN	NaN	0.94168	1.0804	NaN	NaN
Q5SRN7	HLA class I histocompatibility antigen, A-3 alpha chain	HLA-A	8	8	0	0	1	1	0	0	25.735	0.99933	0.84865	NaN	NaN	0.78832	1.092	NaN	NaN
A0A1W2PS44			1	1	0	0	1	1	0	0	1.5855	NaN	NaN	NaN	NaN	NaN	NaN	NaN	NaN
A0A286YEU2	RNA binding protein fox-1 homolog	RBFOX2	1	1	1	1	1	1	1	1	2.5	NaN	NaN	NaN	NaN	NaN	NaN	NaN	NaN
A0A286YEX4	Nuclear factor 1 C-type	NFIC	2	2	0	0	2	2	0	0	85.455	0.81178	1.0414	NaN	NaN	1.0698	0.91604	NaN	NaN
D6R9Q5	Anaphase-promoting complex subunit 10	ANAPC10	1	1	0	0	1	1	0	0	1.7825	NaN	NaN	NaN	NaN	NaN	NaN	NaN	NaN
A0A286YF22	D-3-phosphoglycerate dehydrogenase	PHGDH	27	30	1	2	27	30	1	0	323.31	1.1021	1.0715	NaN	0.17609	1.0479	1.0574	NaN	0.81356
A0A286YF37	F-box only protein 2	FBXO2	11	11	0	0	11	11	0	0	76.727	1.0485	0.99737	NaN	NaN	0.88631	0.97597	NaN	NaN
A0A286YFD1	Fer-1-like protein 5	FER1L5	1	1	0	0	1	1	0	0	-2	NaN	NaN	NaN	NaN	NaN	NaN	NaN	NaN	+
A0A2C9F2P4	Palmitoyl-protein thioesterase 1	PPT1	3	3	0	0	3	3	0	0	104.35	1.1147	1.1047	NaN	NaN	1.1897	0.80641	NaN	NaN
A0A286YFF8	Protein MON2 homolog	MON2	4	3	0	0	4	3	0	0	8.076	0.63453	1.062	NaN	NaN	0.74013	0.75727	NaN	NaN
A0A2Q2TH77	Golgin subfamily A member 2	GOLGA2	13	10	0	0	12	9	0	0	63.372	0.87521	0.96711	NaN	NaN	0.88659	0.88397	NaN	NaN
C9JW07	LisH domain-containing protein ARMC9	ARMC9	1	1	0	0	1	1	0	0	10.22	NaN	NaN	NaN	NaN	NaN	NaN	NaN	NaN
Q8WU40	Calcium/calmodulin-dependent protein kinase type II subunit gamma	CAMK2G	5	5	0	0	3	3	0	0	6.4655	1.5971	0.91142	NaN	NaN	0.90931	0.87615	NaN	NaN
A0A2R8Y2X6	Bicaudal D-related protein 2	CCDC64B	1	1	0	0	1	1	0	0	1.8439	NaN	NaN	NaN	NaN	NaN	NaN	NaN	NaN
A0A2R8YFN9	Paraplegin	SPG7	0	1	0	0	0	1	0	0	1.4551	NaN	NaN	NaN	NaN	NaN	NaN	NaN	NaN
A0A2R8Y430	Glutathione synthetase	GSS	13	15	0	0	13	15	0	0	105.16	0.8808	0.90114	NaN	NaN	0.93049	0.78254	NaN	NaN
A6NNI4	Tetraspanin	CD9	2	2	0	0	2	2	0	0	56.251	1.2436	1.0878	NaN	NaN	1.0369	1.0822	NaN	NaN
A0A2R8Y484	Leukocyte surface antigen CD47	CD47	2	3	0	0	2	3	0	0	4.2634	0.90887	0.95329	NaN	NaN	0.94886	0.99031	NaN	NaN
A0A2R8Y5E4	Breast cancer anti-estrogen resistance protein 1	BCAR1	1	1	0	0	1	1	0	0	10.582	NaN	NaN	NaN	NaN	NaN	NaN	NaN	NaN
C9JAX1	Frataxin, mitochondrial	FXN	1	0	0	0	1	0	0	0	2.7016	NaN	NaN	NaN	NaN	NaN	NaN	NaN	NaN
A0A2R8YEA0	Spastin	SPAST	1	0	0	0	1	0	0	0	1.7112	NaN	NaN	NaN	NaN	NaN	NaN	NaN	NaN
A0A2R8Y4R4	Plasma membrane calcium-transporting ATPase 2	ATP2B2	6	5	0	0	1	1	0	0	5.3004	NaN	NaN	NaN	NaN	NaN	NaN	NaN	NaN
A0A2R8Y765	SWI/SNF-related matrix-associated actin-dependent regulator of chromatin subfamily E member 1	SMARCE1	3	4	0	0	3	4	0	0	9.1942	0.80426	1.116	NaN	NaN	1.0069	1.2109	NaN	NaN
A0A2R8YFL3	Interferon gamma receptor 1	IFNGR1	2	0	0	0	2	0	0	0	2.4917	1.0207	NaN	NaN	NaN	0.83444	NaN	NaN	NaN
A0A2R8Y4W2	Epidermal growth factor receptor kinase substrate 8	EPS8	0	1	0	0	0	1	0	0	8.7422	NaN	NaN	NaN	NaN	NaN	NaN	NaN	NaN
A0A2R8YF61	Cyclin-dependent kinase 13	CDK13	2	3	0	1	1	1	0	1	2.625	NaN	NaN	NaN	NaN	NaN	NaN	NaN	NaN
A0A2R8Y549	InaD-like protein	INADL	5	2	0	0	5	2	0	0	6.7561	0.98896	0.9983	NaN	NaN	0.99254	0.9733	NaN	NaN
A0A2R8Y595	Transcriptional repressor CTCF	CTCF	6	6	0	0	6	6	0	0	65.714	1.0635	1.33	NaN	NaN	1.0085	1.417	NaN	NaN
A0A2R8Y5B5	Thiamine transporter 1	SLC19A2	1	1	0	0	1	1	0	0	5.2862	NaN	NaN	NaN	NaN	NaN	NaN	NaN	NaN
A0A2R8YEM0	tRNA-splicing endonuclease subunit Sen15	TSEN15	1	2	0	0	1	2	0	0	12.827	0.96505	1.2678	NaN	NaN	1.2005	0.99039	NaN	NaN
A0A2R8Y6I1	Probable histidine--tRNA ligase, mitochondrial	HARS2	8	6	0	0	4	2	0	0	2.6329	0.93593	1.4309	NaN	NaN	0.95754	0.8896	NaN	NaN
A0A2R8Y5Q7	Natural resistance-associated macrophage protein 2	SLC11A2	1	2	0	0	1	2	0	0	6.1375	1.4769	0.79207	NaN	NaN	0.80325	1.2993	NaN	NaN
A0A2R8Y7E7	Tubulin-specific chaperone E	TBCE	5	6	0	0	4	5	0	0	33.383	0.85217	1.0974	NaN	NaN	1.2118	0.96724	NaN	NaN
A0A2R8Y5V9			26	26	0	0	0	1	0	0	3.6523	0.65133	NaN	NaN	NaN	0.72443	NaN	NaN	NaN
A0A2R8Y623			13	12	0	0	1	1	0	0	1.7769	NaN	NaN	NaN	NaN	NaN	NaN	NaN	NaN
A0A2U3TZN6	Peripheral plasma membrane protein CASK	CASK	4	4	0	0	4	4	0	0	9.3562	1.1343	1.1234	NaN	NaN	1.0597	0.99653	NaN	NaN
A0A2R8Y7W8	Male-enhanced antigen 1	MEA1	1	0	0	0	1	0	0	0	3.4462	NaN	NaN	NaN	NaN	NaN	NaN	NaN	NaN
A0A2R8YDQ9	Succinyl-CoA ligase [ADP-forming] subunit beta, mitochondrial	SUCLA2	8	6	0	0	8	6	0	0	17.083	1.0689	1.3239	NaN	NaN	1.1393	1.1541	NaN	NaN
A0A2R8Y739	POU domain, class 3, transcription factor 4	POU3F4	1	0	0	0	1	0	0	0	2.0048	NaN	NaN	NaN	NaN	NaN	NaN	NaN	NaN
A0A2R8Y7M0	TATA element modulatory factor	TMF1	6	6	0	0	6	6	0	0	19.018	1.0688	0.9324	NaN	NaN	0.64993	1.0396	NaN	NaN
A0A2R8Y7R9	Liprin-alpha-1	PPFIA1	9	9	0	0	7	7	0	0	39.4	1.1538	1.0053	NaN	NaN	1.1444	1.1079	NaN	NaN
C9JY51	Serine/threonine-protein phosphatase 6 regulatory ankyrin repeat subunit B	ANKRD44	0	0	0	1	0	0	0	1	-2	NaN	NaN	NaN	NaN	NaN	NaN	NaN	NaN	+
A0A2R8Y811	40S ribosomal protein S14	RPS14	11	11	1	1	11	11	1	1	323.31	0.94007	0.95435	NaN	NaN	0.94072	0.95941	NaN	NaN
A0A2R8Y840	Chromodomain-helicase-DNA-binding protein 8	CHD8	4	1	0	0	4	1	0	0	8.8321	0.70265	NaN	NaN	NaN	1.0389	NaN	NaN	NaN
E7ETK0	40S ribosomal protein S24	RPS24	6	6	2	2	6	6	2	2	25.245	0.99221	1.007	NaN	0.15708	1.0216	1.0479	NaN	0.11974
A0A2R8Y891	ATP-dependent 6-phosphofructokinase, muscle type	PFKM	18	19	1	0	16	18	1	0	203.96	1.0515	0.99	NaN	NaN	1.0533	1.0228	NaN	NaN
Q4VB86	Protein 4.1	EPB41	4	2	0	0	1	1	0	0	8.3975	1.2156	1.1709	NaN	NaN	0.94614	1.0329	NaN	NaN
A0A2R8YGD1	Tripeptidyl-peptidase 1	TPP1	1	2	0	0	1	2	0	0	2.7097	NaN	1.2225	NaN	NaN	NaN	1.8947	NaN	NaN
A0A2R8YD50	Peroxisomal multifunctional enzyme type 2	HSD17B4	31	33	0	0	31	33	0	0	323.31	1.1393	1.0394	NaN	NaN	0.94236	1.0722	NaN	NaN
A0A2R8YF43	Casein kinase II subunit alpha	CSNK2A1	10	7	0	0	10	7	0	0	70.709	0.91235	1.026	NaN	NaN	1.0594	0.97602	NaN	NaN
H7BXF5	Histone deacetylase complex subunit SAP130	SAP130	1	1	1	0	1	1	1	0	4.6299	0.6935	NaN	NaN	NaN	0.64511	NaN	NaN	NaN
A0A2R8YDQ0	Vacuolar protein sorting-associated protein 33B	VPS33B	5	3	0	0	5	3	0	0	13.595	0.74063	1.1755	NaN	NaN	1.1407	0.92164	NaN	NaN
A0A2R8YDT1			6	4	0	0	1	0	0	0	54.026	1.0322	1.036	NaN	NaN	0.70018	0.91736	NaN	NaN
A0A2R8YEA7			20	18	0	0	2	1	0	0	24.606	NaN	NaN	NaN	NaN	NaN	NaN	NaN	NaN
A0A2R8YF49	Rho guanine nucleotide exchange factor 5	ARHGEF5	2	3	0	0	2	3	0	0	6.0383	NaN	0.97047	NaN	NaN	NaN	1.0647	NaN	NaN
H3BMM5	Vacuolar protein sorting-associated protein 33A	VPS33A	2	2	1	0	2	2	1	0	6.2764	1.0445	0.87655	NaN	NaN	1.1136	0.89717	NaN	NaN
A0A2R8YFF1	Angiogenic factor with G patch and FHA domains 1	AGGF1	1	0	0	0	1	0	0	0	-2	NaN	NaN	NaN	NaN	NaN	NaN	NaN	NaN	+
A0A2R8YFH5	Protein transport protein Sec23B	SEC23B	15	16	0	0	12	13	0	0	271.35	0.85948	0.87808	NaN	NaN	0.87262	0.86995	NaN	NaN
B9EGQ5	Protein Wiz	WIZ	1	1	0	0	1	1	0	0	2.1381	NaN	NaN	NaN	NaN	NaN	NaN	NaN	NaN
A0A2R8YFW3	F-box-like/WD repeat-containing protein TBL1X	TBL1X	2	1	0	0	1	0	0	0	16.78	NaN	NaN	NaN	NaN	NaN	NaN	NaN	NaN
B1ALK7	Rho guanine nucleotide exchange factor 7	ARHGEF7	5	5	0	0	5	5	0	0	12.954	0.87746	1.0577	NaN	NaN	1.1094	0.7661	NaN	NaN
A0A2R8YGH5	AP-1 complex subunit sigma-1A	AP1S1	2	2	0	0	2	2	0	0	24.225	1.135	0.99795	NaN	NaN	1.107	0.72328	NaN	NaN
A0A2U3TZH3	Elongation factor 1-alpha 2	EEF1A2	27	25	3	4	9	8	1	1	175.49	1.09	0.90719	NaN	NaN	0.8615	0.95339	NaN	NaN
E9PNW4	CD59 glycoprotein	CD59	6	6	0	0	6	6	0	0	14.566	1.1569	1.2058	NaN	NaN	1.0878	1.1706	NaN	NaN
A0A2U3TZV9	Girdin	CCDC88A	1	2	0	1	1	2	0	1	1.8372	NaN	NaN	NaN	NaN	NaN	NaN	NaN	NaN
A0A2Y9D025	NADH dehydrogenase [ubiquinone] 1 alpha subcomplex subunit 6	NDUFA6	1	2	1	0	1	1	0	0	5.8042	NaN	1.7273	NaN	NaN	NaN	0.91299	NaN	NaN
C9J7T7	Nuclear receptor corepressor 2	NCOR2	1	1	0	0	1	1	0	0	2.4027	0.61251	NaN	NaN	NaN	1.5005	NaN	NaN	NaN
A0A384DVU0	Neuropathy target esterase	PNPLA6	3	5	0	0	3	5	0	0	13.285	0.99857	0.85419	NaN	NaN	0.75307	0.78186	NaN	NaN
A0A3B3IRI2	CTP synthase 1	CTPS1	23	21	0	0	22	20	0	0	123.59	1.0729	0.92541	NaN	NaN	0.91997	1.0885	NaN	NaN
A0A3B3IRL2	Protein CREG1	CREG1	1	1	0	0	1	1	0	0	7.144	NaN	1.4101	NaN	NaN	NaN	1.3401	NaN	NaN
A0A3B3IRP5	Parafibromin	CDC73	4	4	0	0	4	4	0	0	7.1648	0.868	0.81342	NaN	NaN	0.92431	1.0543	NaN	NaN
A0A3B3IRQ9	Double-stranded RNA-specific adenosine deaminase	ADAR	28	27	0	0	1	0	0	0	6.1142	NaN	NaN	NaN	NaN	NaN	NaN	NaN	NaN
F5H345	Porphobilinogen deaminase	HMBS	1	2	0	0	1	2	0	0	11.905	NaN	0.71316	NaN	NaN	NaN	0.68088	NaN	NaN
A0A3B3IRT8	Translocon-associated protein subunit alpha	SSR1	5	6	0	0	5	6	0	0	149.93	0.93092	0.99878	NaN	NaN	0.92534	1.0001	NaN	NaN
A0A3B3IRV5	Heme-binding protein 1	HEBP1	4	3	0	0	4	3	0	0	40.502	0.82016	0.76746	NaN	NaN	0.77682	0.8368	NaN	NaN
C9JIR6	Protein phosphatase 1B	PPM1B	5	3	0	0	3	1	0	0	2.4176	0.85609	NaN	NaN	NaN	1.0583	NaN	NaN	NaN
A0A3B3IS62	Dolichyl pyrophosphate Man9GlcNAc2 alpha-1,3-glucosyltransferase	ALG6	1	1	0	0	1	1	0	0	2.553	NaN	NaN	NaN	NaN	NaN	NaN	NaN	NaN
B4DKB2	Endothelin-converting enzyme 1	ECE1	1	2	0	0	1	2	0	0	5.6728	NaN	0.71871	NaN	NaN	NaN	0.79268	NaN	NaN
A0A3B3ISG5	Insulin-degrading enzyme	IDE	18	14	0	0	18	14	0	0	47.293	0.88519	1.0119	NaN	NaN	0.96296	0.98803	NaN	NaN
A0A3B3ISL3	MFS-type transporter SLC18B1	SLC18B1	1	0	0	0	1	0	0	0	1.5117	0.74447	NaN	NaN	NaN	0.5984	NaN	NaN	NaN
A0A3B3ISQ4	Epidermal growth factor receptor kinase substrate 8-like protein 2	EPS8L2	10	10	0	0	10	10	0	0	83.006	1.019	0.46163	NaN	NaN	0.58165	0.98992	NaN	NaN
A0A3B3ISR7	Probable ATP-dependent RNA helicase DDX10	DDX10	1	1	0	0	1	1	0	0	3.0264	NaN	NaN	NaN	NaN	NaN	NaN	NaN	NaN
A0A3B3ISV4	Vitamin K epoxide reductase complex subunit 1-like protein 1	VKORC1L1	2	4	0	0	2	4	0	0	5.0435	0.83566	1.0513	NaN	NaN	0.95436	0.96751	NaN	NaN
A0A3B3IT33			0	1	0	0	0	1	0	0	-2	NaN	NaN	NaN	NaN	NaN	NaN	NaN	NaN	+
A0A3B3IT54	UPF0488 protein C8orf33	C8orf33	1	3	0	0	1	3	0	0	15.927	NaN	1.0179	NaN	NaN	NaN	1.1008	NaN	NaN
A0A3B3ITA6			1	0	0	0	1	0	0	0	1.9	NaN	NaN	NaN	NaN	NaN	NaN	NaN	NaN
A0A3B3ITD2	Macoilin	TMEM57	2	1	0	0	2	1	0	0	2.0486	NaN	NaN	NaN	NaN	NaN	NaN	NaN	NaN
A0A3B3ITE3	Gamma-tubulin complex component 3	TUBGCP3	2	2	0	0	2	2	0	0	11.809	0.7034	1.2239	NaN	NaN	0.94037	0.77202	NaN	NaN
A0A3B3ITJ4	Heterogeneous nuclear ribonucleoprotein L	HNRNPL	27	24	3	3	1	0	1	1	5.159	NaN	NaN	NaN	NaN	NaN	NaN	NaN	NaN
A0A3B3IU60	Integral membrane protein 2B	ITM2B	1	1	0	0	1	1	0	0	1.8263	NaN	NaN	NaN	NaN	NaN	NaN	NaN	NaN
A0A3B3ITS5	DNA polymerase alpha subunit B	POLA2	3	2	0	0	3	2	0	0	7.1653	0.70465	0.90959	NaN	NaN	0.79059	0.80143	NaN	NaN
A0A3B3ITT5	60S ribosomal protein L29	RPL29	4	4	0	0	4	4	0	0	10.828	0.96342	0.91656	NaN	NaN	0.94201	0.90522	NaN	NaN
A0A3B3ITU8	Inositol 1,4,5-trisphosphate receptor type 1	ITPR1	7	10	1	1	4	6	1	1	19.967	1.0994	0.76376	NaN	NaN	1.2334	0.7794	NaN	NaN
A0A3B3ITW3	ATP-binding cassette sub-family D member 3	ABCD3	16	18	0	0	16	18	0	0	130.09	1.0586	1.0629	NaN	NaN	0.97413	1.0195	NaN	NaN
A0A3B3ITZ9	Thyroid hormone receptor-associated protein 3	THRAP3	21	21	1	1	20	20	1	1	134.99	1.373	1.1483	NaN	NaN	1.1113	1.4295	NaN	NaN
A0A3B3IU42	Gem-associated protein 2	GEMIN2	2	1	0	0	2	1	0	0	5.5355	0.9129	NaN	NaN	NaN	0.90588	NaN	NaN	NaN
A0A3B3IU88	Protein KTI12 homolog	KTI12	3	2	0	0	3	2	0	0	7.1961	1.4543	0.88471	NaN	NaN	0.90925	0.70044	NaN	NaN
A0A3B3IUA2			8	9	0	0	1	1	0	0	70.252	1.0721	0.98128	NaN	NaN	1.0363	0.97819	NaN	NaN
A0A3B3IUB1	Translation initiation factor eIF-2B subunit epsilon	EIF2B5	5	7	1	0	5	7	1	0	32.282	0.9695	0.86193	NaN	NaN	1.0305	1.0068	NaN	NaN
A0A3B3IUB5	Minor histocompatibility antigen H13	HM13	5	5	0	0	5	5	0	0	88.175	0.77722	0.96511	NaN	NaN	0.89559	0.77131	NaN	NaN
A0A3B3IUD7	Protein RRP5 homolog	PDCD11	10	12	1	1	10	12	1	1	21.187	1.032	1.0298	NaN	NaN	0.91623	0.97773	NaN	NaN
A0A3F2YNY6	Pre-mRNA-processing factor 40 homolog A	PRPF40A	8	10	0	0	8	10	0	0	20.28	0.875	0.93978	NaN	NaN	1.1241	0.87365	NaN	NaN
A0A452Q6Z5	Rho GTPase-activating protein 21	ARHGAP21	1	1	0	0	1	1	0	0	1.879	NaN	NaN	NaN	NaN	NaN	NaN	NaN	NaN
A0A494C017	Myeloid-associated differentiation marker	MYADM	2	2	0	0	2	2	0	0	51.125	0.87463	0.74317	NaN	NaN	0.83563	0.95843	NaN	NaN
A0A494C039	Hypoxia up-regulated protein 1	HYOU1	32	28	1	1	31	27	0	0	323.31	0.96484	0.88865	NaN	NaN	0.86495	0.96765	NaN	NaN
A0A494C148	Serine/threonine-protein kinase TBK1	TBK1	1	3	0	0	1	3	0	0	2.0735	NaN	0.88911	NaN	NaN	NaN	1.8935	NaN	NaN
A0A494C0B5	Signal transducer and activator of transcription 2	STAT2	2	0	0	0	2	0	0	0	1.5878	NaN	NaN	NaN	NaN	NaN	NaN	NaN	NaN
A0A494C0G4	Mediator of RNA polymerase II transcription subunit 19	MED19	1	1	0	0	1	1	0	0	3.1469	NaN	NaN	NaN	NaN	NaN	NaN	NaN	NaN
A0A494C0K5	Poly(A)-specific ribonuclease PARN	PARN	4	4	0	0	4	4	0	0	11.269	0.87998	0.84166	NaN	NaN	0.99555	0.56865	NaN	NaN
A0A494C0P0	Mediator of RNA polymerase II transcription subunit 27	MED27	0	0	1	1	0	0	1	1	1.4917	NaN	NaN	NaN	NaN	NaN	NaN	NaN	NaN
A0A494C0R8	Clustered mitochondria protein homolog	CLUH	24	21	0	0	24	21	0	0	134.53	1.1748	0.94722	NaN	NaN	0.92702	1.2457	NaN	NaN
A0A494C0X0	Tubulin-folding cofactor B	TBCB	8	6	0	0	8	6	0	0	27.74	1.0583	1.0322	NaN	NaN	0.98544	1.1197	NaN	NaN
A0A494C0Y9			7	7	0	0	0	1	0	0	2.2876	NaN	NaN	NaN	NaN	NaN	NaN	NaN	NaN
A0A494C108	Protein KRI1 homolog	KRI1	2	2	0	0	2	2	0	0	3.8132	0.25731	1.2053	NaN	NaN	0.22445	1.3307	NaN	NaN
A0A494C157	Nuclear factor NF-kappa-B p105 subunit	NFKB1	3	3	0	0	3	3	0	0	9.4877	1.0241	1.134	NaN	NaN	1.1611	1.0482	NaN	NaN
A0A494C169	Pantothenate kinase 4	PANK4	3	4	0	0	3	4	0	0	12.687	1.2195	0.79422	NaN	NaN	0.82399	0.81257	NaN	NaN
A0A494C1A0	Alpha-actinin-2	ACTN2	16	14	0	0	1	0	0	0	3.5541	NaN	NaN	NaN	NaN	NaN	NaN	NaN	NaN
A0A494C1B8	Tripeptidyl-peptidase 2	TPP2	13	17	0	0	13	17	0	0	79.579	0.91072	1.0323	NaN	NaN	1.0371	0.99275	NaN	NaN
A0A494C1F2	Nuclear pore complex protein Nup214	NUP214	16	15	0	1	16	15	0	1	67.179	0.85461	0.98735	NaN	NaN	0.95602	0.75872	NaN	NaN
A0A494C1F7	Chromodomain-helicase-DNA-binding protein 1-like	CHD1L	1	1	0	0	1	1	0	0	1.6747	NaN	NaN	NaN	NaN	NaN	NaN	NaN	NaN
A0A494C1L1	Lamin-B receptor	LBR	5	5	0	0	5	5	0	0	88.256	0.9934	0.93168	NaN	NaN	1.0389	1.0388	NaN	NaN
A0A494C1L5	Lipopolysaccharide-responsive and beige-like anchor protein	LRBA	20	19	0	0	20	19	0	0	70.228	1.0285	0.96077	NaN	NaN	0.92112	1.0258	NaN	NaN
A0A494C1M4	Mitochondrial 10-formyltetrahydrofolate dehydrogenase	ALDH1L2	3	2	0	0	1	1	0	0	6.4361	0.9792	1.3727	NaN	NaN	1.0201	1.1014	NaN	NaN
A0A494C1N0	Peptidyl-prolyl cis-trans isomerase FKBP2	FKBP2	5	4	1	2	5	4	1	2	23.872	1.1187	1.0141	NaN	NaN	0.92762	0.95626	NaN	NaN
A0A494C1T9	Protein FAM83H	FAM83H	1	5	0	0	1	5	0	0	7.8046	0.84966	0.73974	NaN	NaN	0.85628	0.84882	NaN	NaN
A0A499FI31	Squamous cell carcinoma antigen recognized by T-cells 3	SART3	7	10	0	0	7	10	0	0	73.615	0.91906	1.548	NaN	NaN	1.0359	1.7297	NaN	NaN
A0A499FJN1	MAP kinase-interacting serine/threonine-protein kinase 1	MKNK1	2	2	0	0	2	2	0	0	5.7405	1.0015	0.93227	NaN	NaN	0.96776	0.92392	NaN	NaN
A0A499FIZ0	WD repeat-containing protein 26	WDR26	3	1	0	1	3	1	0	1	6.9965	1.0563	NaN	NaN	NaN	0.83792	NaN	NaN	NaN
A0A499FJN5	Ferrochelatase, mitochondrial	FECH	2	1	0	0	2	1	0	0	9.5764	1.0747	NaN	NaN	NaN	1.0249	NaN	NaN	NaN
A0A499FJS4	Smoothelin-like protein 1	SMTNL1	3	3	0	0	3	3	0	0	7.5655	0.64399	1.3342	NaN	NaN	0.79734	1.6062	NaN	NaN
A0A4W8VX11	Pericentriolar material 1 protein	PCM1	2	4	0	0	2	4	0	0	4.2176	0.8853	0.76049	NaN	NaN	0.79597	0.81978	NaN	NaN
A0A4W8VYG7	Cell growth regulator with EF hand domain protein 1	CGREF1	2	3	0	0	2	3	0	0	21.73	0.99147	0.92422	NaN	NaN	0.92403	1.0231	NaN	NaN
B7ZBA8	Coiled-coil domain-containing protein 154	CCDC154	0	1	0	0	0	1	0	0	-2	NaN	NaN	NaN	NaN	NaN	NaN	NaN	NaN	+
U3KPX3	Casein kinase I isoform alpha	CSNK1A1	5	5	0	0	1	1	0	0	1.6995	NaN	NaN	NaN	NaN	NaN	NaN	NaN	NaN
A0A590UJ49	Protein S100-A2	S100A2	2	1	0	0	2	1	0	0	3.0103	1.3257	0.94965	NaN	NaN	1.7777	1.3073	NaN	NaN
A0A590UJ50	Cullin-1	CUL1	15	9	0	0	15	9	0	0	55.723	0.85815	1.1522	NaN	NaN	0.9429	0.97262	NaN	NaN
C9JE12	Transmembrane and ubiquitin-like domain-containing protein 1	TMUB1	0	1	1	1	0	1	1	1	1.5035	NaN	NaN	NaN	NaN	NaN	NaN	NaN	NaN
A0A5F9VB99	Sarcolemmal membrane-associated protein	SLMAP	2	2	0	0	2	2	0	0	6.0877	1.1478	1.228	NaN	NaN	0.49193	1.513	NaN	NaN
A0A590UJK4	Serine/arginine-rich splicing factor 6	SRSF6	13	13	0	0	9	8	0	0	90.694	0.90454	1.0804	NaN	NaN	1.0754	0.87355	NaN	NaN
A0A590UKB6	DNA-directed RNA polymerase II subunit RPB1	POLR2A	14	10	0	0	14	10	0	0	43.284	0.97263	0.91313	NaN	NaN	0.79377	0.90775	NaN	NaN
A0A590UK44	E3 ubiquitin-protein ligase Itchy homolog	ITCH	5	5	0	0	5	5	0	0	15.332	1.0118	0.99913	NaN	NaN	0.85564	0.9877	NaN	NaN
A0A590UJR4	Disks large homolog 1	DLG1	2	2	0	0	2	2	0	0	2.3481	1.1166	1.0944	NaN	NaN	1.0907	1.0897	NaN	NaN
A0A590UJS4	Nipped-B-like protein	NIPBL	2	2	0	0	2	2	0	0	4.0186	0.94182	1.0675	NaN	NaN	0.93549	0.79652	NaN	NaN
A0A590UJT3	Telomeric repeat-binding factor 2-interacting protein 1	TERF2IP	1	3	0	0	1	3	0	0	19.819	0.71998	1.1732	NaN	NaN	0.99177	0.73157	NaN	NaN
B1AKN6	Nuclear factor 1	NFIA	3	3	0	0	3	3	0	0	14.379	0.92297	0.93185	NaN	NaN	0.98044	0.88947	NaN	NaN
A0A5F9UK94	AMP deaminase 2	AMPD2	10	9	0	0	10	9	0	0	13.656	0.97305	0.85397	NaN	NaN	0.89555	0.92292	NaN	NaN
A0A5F9UP49	45 kDa calcium-binding protein	SDF4	8	6	0	0	8	6	0	0	68.905	1.0906	1.3731	NaN	NaN	1.3909	0.78685	NaN	NaN
A0A5F9YFS9	Signal peptidase complex subunit 1	SPCS1	2	2	0	0	2	2	0	0	9.4218	0.94358	0.96575	NaN	NaN	0.8906	0.80847	NaN	NaN
A0A5F9ZHW0	Tyrosine-protein kinase JAK1	JAK1	2	3	0	0	2	3	0	0	4.2685	0.79377	0.69773	NaN	NaN	0.69208	1.0082	NaN	NaN
A0A5F9ZHQ0	Monoacylglycerol lipase ABHD12	ABHD12	4	6	0	0	4	6	0	0	23.938	1.2944	1.2021	NaN	NaN	0.85221	0.92905	NaN	NaN
A0A5F9ZHB6	DNA primase small subunit	PRIM1	3	6	0	0	3	6	0	0	10.557	0.7915	0.87938	NaN	NaN	0.74022	0.61741	NaN	NaN
A0A5F9ZHG7	Rap guanine nucleotide exchange factor 6	RAPGEF6	1	1	0	0	1	1	0	0	2.3769	NaN	NaN	NaN	NaN	NaN	NaN	NaN	NaN
E9PGZ4	Phosphatidylinositide phosphatase SAC1	SACM1L	5	6	0	0	5	6	0	0	14.08	1.0394	1.087	NaN	NaN	1.049	1.0465	NaN	NaN
A0A5F9ZHN9	Fatty aldehyde dehydrogenase	ALDH3A2	9	9	1	0	6	5	0	0	20.96	1.0143	1.2512	NaN	NaN	1.2322	0.97055	NaN	NaN
A0A5F9ZHR7	Lysosomal acid phosphatase	ACP2	3	3	0	0	3	3	0	0	6.2131	1.2	0.89402	NaN	NaN	0.78043	1.1687	NaN	NaN
E7EN32	Menin	MEN1	1	0	0	0	1	0	0	0	2.8106	NaN	NaN	NaN	NaN	NaN	NaN	NaN	NaN
A0A5F9ZHU7	DNA primase large subunit	PRIM2	7	6	0	0	7	6	0	0	29.925	0.87664	0.74366	NaN	NaN	0.89915	0.76582	NaN	NaN
A0A5F9ZHW2			1	0	0	1	1	0	0	1	-2	NaN	NaN	NaN	NaN	NaN	NaN	NaN	NaN	+
A0A5F9ZHY7	BRI3-binding protein	BRI3BP	1	2	0	0	1	1	0	0	12.097	0.82919	0.97223	NaN	NaN	0.93959	0.77721	NaN	NaN
V9GYM8	Rho guanine nucleotide exchange factor 2	ARHGEF2	2	1	0	0	2	1	0	0	14.641	1.1268	NaN	NaN	NaN	0.9017	NaN	NaN	NaN
A0A5F9ZI63	Polycomb protein EED	EED	4	4	0	0	4	4	0	0	5.3578	0.67223	0.85617	NaN	NaN	0.86839	0.74999	NaN	NaN
A0A5H1ZRP4	Negative elongation factor B	NELFB	5	4	0	0	5	4	0	0	10.344	3.8699	0.96372	NaN	NaN	0.86723	0.8527	NaN	NaN
A0A5H1ZRP9	Dystrophin	DMD	5	2	0	0	5	2	0	0	12.698	1.4122	0.75981	NaN	NaN	1.0133	1.1656	NaN	NaN
A0AV96	RNA-binding protein 47	RBM47	11	11	0	0	11	11	0	0	44.739	1.1449	1.0527	NaN	NaN	0.96554	1.1578	NaN	NaN
A0AVT1	Ubiquitin-like modifier-activating enzyme 6	UBA6	15	14	0	0	15	14	0	0	97.482	0.98582	0.93556	NaN	NaN	0.97924	0.92106	NaN	NaN
A0MZ66	Shootin-1	KIAA1598	3	4	0	0	3	4	0	0	9.3054	1.0735	1.071	NaN	NaN	0.90709	0.81079	NaN	NaN
A1KXE4	Myelin-associated neurite-outgrowth inhibitor	FAM168B	1	1	0	0	1	1	0	0	6.3981	NaN	NaN	NaN	NaN	NaN	NaN	NaN	NaN
M0R026	Acetolactate synthase-like protein	ILVBL	5	5	0	0	5	5	0	0	21.079	0.92954	0.7679	NaN	NaN	0.85623	0.9318	NaN	NaN
A1L170	Uncharacterized protein C1orf226	C1orf226	1	0	0	0	1	0	0	0	2.7186	NaN	NaN	NaN	NaN	NaN	NaN	NaN	NaN
A2A274	Aconitate hydratase, mitochondrial	ACO2	23	18	2	2	23	18	0	2	212.4	1.0021	1.2266	NaN	0.025842	1.139	0.94969	NaN	0.12232
A2A283	Synaptogyrin-1	SYNGR1	1	2	0	0	1	2	0	0	1.6005	NaN	1.0096	NaN	NaN	NaN	0.94415	NaN	NaN
A2A2F0	Ral GTPase-activating protein subunit beta	RALGAPB	3	3	0	0	3	3	0	0	9.5045	0.63594	1.2466	NaN	NaN	0.98448	1.3574	NaN	NaN
A2A2Q9	Protein AAR2 homolog	AAR2	3	3	0	0	3	3	0	0	10.286	1.0843	1.1499	NaN	NaN	1.0865	1.0352	NaN	NaN
A2A2V1	Major prion protein	PRNP	2	2	0	0	2	2	0	0	4.8104	1.3789	0.69626	NaN	NaN	1.0086	0.58462	NaN	NaN
A2A2V2	RNA-binding protein 34	RBM34	2	3	1	1	2	3	1	1	10.737	0.62646	1.11	NaN	NaN	0.68016	1.0857	NaN	NaN
A2A3P3	Centrosomal protein of 85 kDa-like	CEP85L	1	1	0	0	1	1	0	0	-2	NaN	NaN	NaN	NaN	NaN	NaN	NaN	NaN	+
J3KQY4	Transcription elongation factor A protein-like 4	TCEAL4	1	1	0	0	1	1	0	0	3.6441	NaN	NaN	NaN	NaN	NaN	NaN	NaN	NaN
A2RRD8	Zinc finger protein 320	ZNF320	0	1	0	0	0	1	0	0	-2	NaN	NaN	NaN	NaN	NaN	NaN	NaN	NaN	+
H0Y5G7	Neuroblastoma-amplified sequence	NBAS	2	2	0	1	2	2	0	1	2.8215	1.0616	0.95607	NaN	NaN	0.86148	0.84837	NaN	NaN
B7ZLP8	Probable threonine--tRNA ligase 2, cytoplasmic	TARSL2	3	2	0	0	1	0	0	0	1.5089	NaN	NaN	NaN	NaN	NaN	NaN	NaN	NaN
A3KMH1	von Willebrand factor A domain-containing protein 8	VWA8	1	4	0	0	1	4	0	0	5.2034	NaN	1.483	NaN	NaN	NaN	1.0726	NaN	NaN
A3KN83	Protein strawberry notch homolog 1	SBNO1	2	4	0	0	2	4	0	0	5.0329	0.90706	0.6542	NaN	NaN	0.8369	0.9048	NaN	NaN
B8ZZQ8	Protein FAM221A	FAM221A	0	0	0	1	0	0	0	1	-2	NaN	NaN	NaN	NaN	NaN	NaN	NaN	NaN	+
A5YKK6	CCR4-NOT transcription complex subunit 1	CNOT1	21	18	0	0	21	18	0	0	52.484	0.95666	1.0201	NaN	NaN	0.99851	0.86924	NaN	NaN
A6H8Z2			0	0	0	1	0	0	0	1	-2	NaN	NaN	NaN	NaN	NaN	NaN	NaN	NaN	+
E9PL88	Protein TSSC4	TSSC4	1	1	0	0	1	1	0	0	1.5888	NaN	1.3877	NaN	NaN	NaN	1.1341	NaN	NaN
H3BTL1	Microtubule-associated proteins 1A/1B light chain 3B	MAP1LC3B	2	2	0	0	2	2	0	0	5.0408	1.7538	0.85676	NaN	NaN	0.87154	1.7142	NaN	NaN
A6NDG6	Phosphoglycolate phosphatase	PGP	10	10	0	0	10	10	0	0	230.66	0.88877	1.0137	NaN	NaN	1.0744	0.88098	NaN	NaN
A6NDU8	UPF0600 protein C5orf51	C5orf51	4	4	0	0	4	4	0	0	27.198	0.83936	1.3789	NaN	NaN	1.0392	1.2022	NaN	NaN
A6NER3	G antigen 12J	GAGE12J	2	3	0	0	0	1	0	0	5.3531	NaN	NaN	NaN	NaN	NaN	NaN	NaN	NaN
A6NFX8	ADP-sugar pyrophosphatase	NUDT5	14	13	1	1	14	13	1	1	167.68	0.9255	1.0196	NaN	NaN	1.1131	0.88308	NaN	NaN
K7EIJ0	WW domain-binding protein 2	WBP2	2	2	0	0	1	0	0	0	3.1442	1.1235	0.76158	NaN	NaN	1.021	0.98546	NaN	NaN
A6NGJ0	Dynein light chain Tctex-type 3	DYNLT3	2	0	0	0	2	0	0	0	4.1886	0.9765	NaN	NaN	NaN	1.0808	NaN	NaN	NaN
E9PIZ0	Protein YIF1A	YIF1A	2	1	1	1	2	1	1	1	9.1353	0.93644	0.97827	NaN	NaN	0.89061	0.87866	NaN	NaN
A6NHN7	Zinc finger MYM-type protein 3	ZMYM3	2	3	0	0	2	2	0	0	7.5965	0.74489	1.2918	NaN	NaN	0.77503	0.77783	NaN	NaN
A6NHL2	Tubulin alpha chain-like 3	TUBAL3	7	8	0	0	0	1	0	0	2.6126	NaN	NaN	NaN	NaN	NaN	NaN	NaN	NaN
A6NHR9	Structural maintenance of chromosomes flexible hinge domain-containing protein 1	SMCHD1	6	11	0	0	6	11	0	0	109.36	0.97874	1.1605	NaN	NaN	1.1001	0.94873	NaN	NaN
A6NIH7	Protein unc-119 homolog B	UNC119B	1	1	0	0	1	1	0	0	2.7061	NaN	NaN	NaN	NaN	NaN	NaN	NaN	NaN
A6NIT2	Phosphorylase b kinase regulatory subunit alpha, skeletal muscle isoform	PHKA1	3	3	0	0	3	3	0	0	5.8986	1.0149	1.2047	NaN	NaN	1.0191	1.0433	NaN	NaN
A6NJX6	Coiled-coil-helix-coiled-coil-helix domain-containing protein 1	CHCHD1	1	0	0	0	1	0	0	0	2.7471	NaN	NaN	NaN	NaN	NaN	NaN	NaN	NaN
A6NKB5	Pecanex-like protein 2	PCNXL2	1	1	0	0	1	1	0	0	-2	NaN	NaN	NaN	NaN	NaN	NaN	NaN	NaN	+
A6NKD9	Coiled-coil domain-containing protein 85C	CCDC85C	2	2	0	0	2	2	0	0	22.894	1.0111	0.94499	NaN	NaN	1.0546	1.2841	NaN	NaN
J3KNE0	RanBP2-like and GRIP domain-containing protein 3	RGPD3	16	15	0	0	1	1	0	0	3.5553	NaN	NaN	NaN	NaN	NaN	NaN	NaN	NaN
A6NLH6	Protein cornichon homolog 4	CNIH4	1	1	0	0	1	1	0	0	5.7695	0.64892	0.86241	NaN	NaN	1.084	1.0373	NaN	NaN
A6NLN1		PTBP1	22	24	13	13	1	1	1	0	9.77	NaN	NaN	NaN	NaN	NaN	NaN	NaN	NaN
E9PJK1	Tetraspanin	CD81	3	3	0	0	3	3	0	0	323.31	1.2208	1.0162	NaN	NaN	1.0832	1.0866	NaN	NaN
A6NMQ1	DNA polymerase	POLA1	6	6	0	0	6	6	0	0	8.8906	0.97813	1.3015	NaN	NaN	0.88908	0.87405	NaN	NaN
A6NMQ3	Alpha-endosulfine	ENSA	7	4	0	2	6	3	0	0	119.94	0.78573	0.81316	NaN	NaN	0.75389	0.72966	NaN	NaN
A6NMT0	Homeobox protein DBX1	DBX1	1	0	0	0	1	0	0	0	-2	NaN	NaN	NaN	NaN	NaN	NaN	NaN	NaN	+
A6NMY6	Putative annexin A2-like protein	ANXA2P2	36	36	0	0	0	0	0	0	-2	NaN	NaN	NaN	NaN	NaN	NaN	NaN	NaN	+
A6NN50	Obscurin-like protein 1	OBSL1	3	4	0	0	3	4	0	0	6.0476	1.246	0.75257	NaN	NaN	1.3358	0.38505	NaN	NaN
A6PVN5	Serine/threonine-protein phosphatase 2A activator	PPP2R4	7	8	0	0	7	8	0	0	20.751	1.1913	1.02	NaN	NaN	1.045	0.86849	NaN	NaN
A6PVP4	Mediator of RNA polymerase II transcription subunit 20	MED20	1	1	0	0	1	1	0	0	20.971	NaN	NaN	NaN	NaN	NaN	NaN	NaN	NaN
A6PW57	Phosphatidylinositol 4-phosphate 5-kinase type-1 alpha	PIP5K1A	3	4	0	0	3	4	0	0	10.815	1.1944	1.076	NaN	NaN	1.1252	1.0724	NaN	NaN
A6ZKI3	Protein FAM127A	FAM127A	1	1	0	0	1	1	0	0	2.7791	NaN	NaN	NaN	NaN	NaN	NaN	NaN	NaN
CON__Q3SX28	Tropomyosin alpha-1 chain	TPM2b	17	16	0	0	0	0	0	0	4.7891	0.82041	NaN	NaN	NaN	1.9213	NaN	NaN	NaN			+
Q96HA1	Nuclear envelope pore membrane protein POM 121	POM121	2	1	0	0	2	1	0	0	6.485	0.8529	NaN	NaN	NaN	1.0209	NaN	NaN	NaN
A8K7Q2		HSPA8	43	40	1	0	1	1	0	0	1.8769	NaN	NaN	NaN	NaN	NaN	NaN	NaN	NaN
A8K878	Mesencephalic astrocyte-derived neurotrophic factor	MANF	8	7	3	2	8	7	3	2	26.82	0.94538	0.87439	0.016697	0.013431	1.0094	0.87119	0.003343	NaN
E5RJU6	Protein SFI1 homolog	SFI1	3	0	0	0	3	0	0	0	2.0236	NaN	NaN	NaN	NaN	NaN	NaN	NaN	NaN
Q5TIG5	Afadin	MLLT4	0	0	1	1	0	0	1	1	3.4665	NaN	NaN	NaN	NaN	NaN	NaN	NaN	NaN
A8MQB8	Fragile X mental retardation protein 1	FMR1	6	5	0	0	4	3	0	0	10.149	1.0049	1.3103	NaN	NaN	0.99203	0.77095	NaN	NaN
H3BQG3	Pyruvate dehydrogenase phosphatase regulatory subunit, mitochondrial	PDPR	1	1	0	0	1	1	0	0	3.2456	NaN	NaN	NaN	NaN	NaN	NaN	NaN	NaN
C9J608	Zinc finger B-box domain-containing protein 1	ZBBX	0	0	1	1	0	0	1	1	1.6585	NaN	NaN	NaN	NaN	NaN	NaN	NaN	NaN
A8MT72	Reticulon	RTN1	2	2	0	0	2	2	0	0	1.9323	0.80533	1.0598	NaN	NaN	0.93144	1.0473	NaN	NaN
C9JB34	55 kDa erythrocyte membrane protein	MPP1	0	1	0	0	0	1	0	0	3.0718	NaN	NaN	NaN	NaN	NaN	NaN	NaN	NaN
A8MUA9	Small ubiquitin-related modifier 3	SUMO3	2	2	1	1	1	1	0	0	2.2101	NaN	NaN	NaN	NaN	NaN	NaN	NaN	NaN
A8MUM1	Protein TSSC1	TSSC1	4	3	0	0	3	3	0	0	9.1258	0.53027	1.1014	NaN	NaN	0.90975	0.59882	NaN	NaN
E9PSH3	Tetraspanin	TSPAN4	0	2	0	0	0	2	0	0	2.8566	NaN	1.4635	NaN	NaN	NaN	0.26841	NaN	NaN
A8MW78	GRB2-related adapter protein	GRAP	1	0	0	0	1	0	0	0	1.7123	NaN	NaN	NaN	NaN	NaN	NaN	NaN	NaN
P62308	Small nuclear ribonucleoprotein G	SNRPG	4	4	0	0	4	4	0	0	9.1306	1.0197	1.04	NaN	NaN	0.97559	0.98622	NaN	NaN
E7EVE9	TFIIH basal transcription factor complex helicase XPD subunit	ERCC2	2	1	0	0	2	1	0	0	3.761	1.0329	0.79424	NaN	NaN	0.98994	0.88449	NaN	NaN
A8MXB7	Sorting nexin-24	SNX24	1	1	0	0	1	1	0	0	2.2002	NaN	NaN	NaN	NaN	NaN	NaN	NaN	NaN
A8MXY4	Zinc finger protein 99	ZNF99	0	1	0	0	0	1	0	0	-2	NaN	NaN	NaN	NaN	NaN	NaN	NaN	NaN	+
A8MYR4	Transcription initiation factor IIA subunit 2	GTF2A2	1	1	0	0	1	1	0	0	2.1904	0.87274	NaN	NaN	NaN	1.151	NaN	NaN	NaN
A8MZF9	Developmentally-regulated GTP-binding protein 2	DRG2	2	0	1	1	2	0	1	1	3.4615	1.1232	NaN	NaN	NaN	1.2255	NaN	NaN	NaN
A9Z1X7	Serine/arginine repetitive matrix protein 1	SRRM1	7	9	0	0	7	9	0	0	139.01	0.6858	1.2087	NaN	NaN	1.1148	0.67118	NaN	NaN
B0QYK0	RNA-binding protein EWS	EWSR1	10	12	0	0	3	5	0	0	215.08	1.1169	0.84867	NaN	NaN	0.87652	1.2537	NaN	NaN
H3BQQ9	SUMO-conjugating enzyme UBC9	UBE2I	7	6	0	0	7	6	0	0	31.562	0.98351	0.92546	NaN	NaN	0.93426	1.0425	NaN	NaN
B0QYW5	Peroxisomal membrane protein PMP34	SLC25A17	1	1	0	0	1	1	0	0	2.5151	NaN	NaN	NaN	NaN	NaN	NaN	NaN	NaN
B0QZ18	Copine-1	CPNE1	12	10	0	0	12	10	0	0	323.31	0.80732	1.0469	NaN	NaN	1.0357	0.80637	NaN	NaN
B0S8I6	Protein FAM50A	FAM50A	1	3	0	0	1	3	0	0	3.1377	0.97678	1.0808	NaN	NaN	0.82943	0.84055	NaN	NaN
B0YJC5		VIM	30	29	1	1	0	0	1	1	-2	NaN	NaN	NaN	NaN	NaN	NaN	NaN	NaN	+
B1AH87	Translocator protein	TSPO	2	3	0	0	2	3	0	0	27.937	0.94318	1.0686	NaN	NaN	0.86565	0.95765	NaN	NaN
B1AKY9	Sodium/potassium-transporting ATPase subunit alpha-2	ATP1A2	18	18	0	1	1	0	0	0	-2	NaN	NaN	NaN	NaN	NaN	NaN	NaN	NaN	+
B1AL05	39S ribosomal protein L43, mitochondrial	MRPL43	7	5	0	0	7	5	0	0	14.01	1.0723	1.0053	NaN	NaN	1.0632	1.0489	NaN	NaN
B1AL69	Hsp90 co-chaperone Cdc37-like 1	CDC37L1	2	0	0	0	2	0	0	0	4.0687	1.1678	NaN	NaN	NaN	1.1752	NaN	NaN	NaN
B1ALM5	Transmembrane protein 9	TMEM9	2	4	0	0	1	2	0	0	10.621	1.0462	1.0572	NaN	NaN	0.88291	1.1715	NaN	NaN
B1AMB1	Target of rapamycin complex 2 subunit MAPKAP1	MAPKAP1	1	1	0	0	1	1	0	0	8.2855	NaN	NaN	NaN	NaN	NaN	NaN	NaN	NaN
B1AMS2	Septin-6	2006-09-01	9	8	0	0	5	4	0	0	88.875	0.80546	0.96084	NaN	NaN	1.0311	0.91073	NaN	NaN
B1AMU7	Exosome complex component CSL4	EXOSC1	3	3	0	0	3	3	0	0	25.561	0.88646	0.96242	NaN	NaN	0.94734	0.94854	NaN	NaN
H0YDI1	Lymphocyte function-associated antigen 3	CD58	1	0	0	0	1	0	0	0	1.7487	1.0298	NaN	NaN	NaN	1.5694	NaN	NaN	NaN
H3BLV0	Complement decay-accelerating factor	CD55	13	14	0	0	13	14	0	0	303.69	1.0054	0.89864	NaN	NaN	1.2424	1.1468	NaN	NaN
B1APM4	Sterol O-acyltransferase 1	SOAT1	4	4	0	0	4	4	0	0	35.866	1.2962	0.93501	NaN	NaN	0.93818	1.0388	NaN	NaN
B1AUU8	Epidermal growth factor receptor substrate 15	EPS15	2	1	0	0	2	1	0	0	4.1239	0.97588	NaN	NaN	NaN	0.83326	NaN	NaN	NaN
B2WTI3	Bifunctional arginine demethylase and lysyl-hydroxylase JMJD6	JMJD6	4	3	0	0	4	3	0	0	6.1696	1.0002	1.5576	NaN	NaN	0.97128	0.96252	NaN	NaN
E9PM17	Non-specific serine/threonine protein kinase	PAK1	4	3	0	0	1	0	0	0	2.1279	NaN	NaN	NaN	NaN	NaN	NaN	NaN	NaN
B3KPU0	PDZ and LIM domain protein 2	PDLIM2	5	5	0	0	5	5	0	0	26.846	1.2538	0.86959	NaN	NaN	1.0126	1.1045	NaN	NaN
F5H5N2	Iron-sulfur cluster assembly enzyme ISCU, mitochondrial	ISCU	1	1	0	1	0	0	0	1	6.5569	NaN	NaN	NaN	NaN	NaN	NaN	NaN	NaN
B3KS81	Serine/arginine repetitive matrix protein 5	SRRM5	1	1	0	1	1	1	0	1	-2	NaN	NaN	NaN	NaN	NaN	NaN	NaN	NaN	+
B3KSI3	Branched-chain-amino-acid aminotransferase	BCAT2	7	8	0	0	7	8	0	0	29.237	1.423	1.1315	NaN	NaN	0.80115	1.4069	NaN	NaN
B3KT61	RNA-binding Raly-like protein	RALYL	1	2	0	0	0	1	0	0	-2	NaN	NaN	NaN	NaN	NaN	NaN	NaN	NaN	+
H0YLV1	Mortality factor 4-like protein 1	MORF4L1	4	2	0	0	4	2	0	0	8.3412	1.0194	0.7843	NaN	NaN	1.0746	0.67638	NaN	NaN
H0YGS3	Microfibrillar-associated protein 5	MFAP5	0	1	0	0	0	1	0	0	1.56	NaN	NaN	NaN	NaN	NaN	NaN	NaN	NaN
H3BUR9	CDP-diacylglycerol--inositol 3-phosphatidyltransferase	CDIPT	1	1	0	0	1	1	0	0	2.8799	NaN	NaN	NaN	NaN	NaN	NaN	NaN	NaN
B4DDF4	Calponin	CNN2	13	13	0	0	13	13	0	0	261.75	0.85364	0.86205	NaN	NaN	0.89883	0.86177	NaN	NaN
B4DZ85	Nuclear receptor coactivator 4	NCOA4	3	4	0	0	3	4	0	0	5.9318	2.954	1.0995	NaN	NaN	1.5686	3.8931	NaN	NaN
B4DZP2	Transcription factor 12	TCF12	0	1	0	0	0	1	0	0	5.922	NaN	NaN	NaN	NaN	NaN	NaN	NaN	NaN
B4DIH5	COP9 signalosome complex subunit 2	COPS2	10	12	0	0	10	12	0	0	76.108	0.90753	1.0098	NaN	NaN	1.0307	1.003	NaN	NaN
B4DIW9	Serine/threonine-protein phosphatase 6 regulatory ankyrin repeat subunit A	ANKRD28	1	1	0	0	1	1	0	0	4.1499	NaN	NaN	NaN	NaN	NaN	NaN	NaN	NaN
H3BRY6	von Willebrand factor A domain-containing protein 9	VWA9	2	2	0	0	2	2	0	0	5.8325	0.91088	1.1658	NaN	NaN	0.85918	0.85022	NaN	NaN
B4DJV2	Citrate synthase	CS	18	17	1	1	17	16	1	1	323.31	1.0791	1.0952	NaN	NaN	1.0965	1.1526	NaN	NaN
B4DLN1			13	13	0	2	1	1	0	0	187.59	0.99828	0.8712	NaN	NaN	0.86695	1.0632	NaN	NaN
B4DLR8	NAD(P)H dehydrogenase [quinone] 1	NQO1	14	13	1	1	14	13	1	1	256.79	0.98517	0.99173	0.015692	0.017372	0.96803	1.0291	NaN	NaN
B4DQA8	Golgi SNAP receptor complex member 1	GOSR1	4	2	0	0	4	2	0	0	17.717	1.1153	NaN	NaN	NaN	1.0741	1.3875	NaN	NaN
F2Z306		C2	1	1	0	0	1	1	0	0	-2	NaN	NaN	NaN	NaN	NaN	NaN	NaN	NaN	+
B4DR61	Protein transport protein Sec61 subunit alpha isoform 1	SEC61A1	8	6	0	0	8	6	0	0	16.591	0.94773	0.9962	NaN	NaN	0.96849	0.91039	NaN	NaN
B4DR80	Serine/threonine-protein kinase 24	STK24	7	7	0	0	5	5	0	0	29.158	0.66003	1.1022	NaN	NaN	0.622	1.1974	NaN	NaN
B4DRC1	Mitochondrial ribosome-associated GTPase 2	MTG2	1	1	0	0	1	1	0	0	3.0737	NaN	NaN	NaN	NaN	NaN	NaN	NaN	NaN
B4DTF2	Annexin	ANXA8L1	13	11	0	0	2	2	0	0	100.24	0.74182	0.93311	NaN	NaN	0.92036	0.70278	NaN	NaN
M0R3F3	Mediator of RNA polymerase II transcription subunit 29	MED29	1	1	0	0	1	1	0	0	12.603	1.1503	NaN	NaN	NaN	0.98867	NaN	NaN	NaN
B4DV78	Villin-1	VIL1	0	0	0	1	0	0	0	1	1.8148	NaN	NaN	NaN	NaN	NaN	NaN	NaN	NaN
B4DYU2	Conserved oligomeric Golgi complex subunit 8	COG8	1	2	0	0	1	2	0	0	2.2524	NaN	1.0001	NaN	NaN	NaN	0.90088	NaN	NaN
B4E0T2	Peroxisomal targeting signal 1 receptor	PEX5	0	3	0	0	0	3	0	0	4.4649	NaN	0.95262	NaN	NaN	NaN	1.008	NaN	NaN
Q8NBY1	Serine/threonine-protein kinase 26	STK26	10	9	0	0	8	7	0	0	30.036	0.98805	1.0189	NaN	NaN	1.0192	0.90462	NaN	NaN
B4E1G1	Derlin-1	DERL1	3	3	0	0	3	3	0	0	7.0953	0.84445	1.0911	NaN	NaN	0.98989	1.1221	NaN	NaN
H0Y9V7	Calcium-transporting ATPase	ATP2C1	1	3	0	0	1	3	0	0	5.9831	NaN	0.88641	NaN	NaN	NaN	0.9483	NaN	NaN
B4E3L3	Ubiquitin carboxyl-terminal hydrolase	USP28	1	0	0	0	1	0	0	0	3.1547	NaN	NaN	NaN	NaN	NaN	NaN	NaN	NaN
B5MBX5	Protein LBH	LBH	2	1	0	0	2	1	0	0	8.5566	1.1499	0.93049	NaN	NaN	0.84625	0.94648	NaN	NaN
B5MBZ0	Echinoderm microtubule-associated protein-like 4	EML4	22	18	2	2	22	18	2	2	90.11	1.0533	1.0274	0.2857	NaN	0.95664	1.0176	0.17905	NaN
C9J3E2	Anterior gradient protein 2 homolog	AGR2	0	0	2	2	0	0	2	2	6.367	NaN	NaN	NaN	NaN	NaN	NaN	NaN	NaN
B5MCA4	Epithelial cell adhesion molecule	EPCAM	4	4	0	0	4	4	0	0	21.351	1.1414	0.90386	NaN	NaN	1.2262	1.4997	NaN	NaN
B5MCB4		MECP2	1	0	1	1	1	0	1	1	19.178	NaN	NaN	NaN	NaN	NaN	NaN	NaN	NaN
B5MCF9	Pescadillo homolog	PES1	8	8	0	0	8	8	0	0	20.905	1.0848	1.1473	NaN	NaN	1.0498	1.1145	NaN	NaN
F8WDX5	Bromodomain-containing protein 8	BRD8	0	1	0	0	0	1	0	0	1.4261	NaN	NaN	NaN	NaN	NaN	NaN	NaN	NaN
B5MD00	Mitochondrial import receptor subunit TOM7 homolog	TOMM7	1	1	0	0	1	1	0	0	3.9177	NaN	NaN	NaN	NaN	NaN	NaN	NaN	NaN
B5MDF5	GTP-binding nuclear protein Ran	RAN	15	15	1	1	15	15	1	1	265.35	0.96585	1.0096	NaN	NaN	1.0711	0.9624	NaN	NaN
B5MDQ0	DNA excision repair protein ERCC-6-like	ERCC6L	4	4	0	0	4	4	0	0	10.131	0.6075	1.0188	NaN	NaN	0.64835	0.67843	NaN	NaN
E7EW69	Septin-10	2010-09-01	7	9	0	0	5	7	0	0	55.556	1.0781	1.1176	NaN	NaN	1.2223	0.99664	NaN	NaN
G3V195	Echinoderm microtubule-associated protein-like 3	EML3	1	0	0	0	1	0	0	0	2.0626	NaN	NaN	NaN	NaN	NaN	NaN	NaN	NaN
B7WPG3	Heterogeneous nuclear ribonucleoprotein L-like	HNRNPLL	8	6	0	0	5	5	0	0	25.67	1.0485	1.0541	NaN	NaN	1.1108	1.0214	NaN	NaN
J3QRS8	ADP-ribosylation factor-binding protein GGA3	GGA3	2	0	0	0	2	0	0	0	4.9326	0.70087	NaN	NaN	NaN	0.79417	NaN	NaN	NaN
B7Z2R7	Acyl-CoA-binding domain-containing protein 5	ACBD5	3	3	0	0	3	3	0	0	37.998	0.88264	1.0574	NaN	NaN	1.095	1.1764	NaN	NaN
C9J2P0	Ubiquitin-conjugating enzyme E2 E1	UBE2E1	1	2	0	0	1	2	0	0	19.613	NaN	0.93635	NaN	NaN	NaN	0.82798	NaN	NaN
B7Z4K9		NAP1L1	3	2	0	1	0	0	0	1	-2	NaN	NaN	NaN	NaN	NaN	NaN	NaN	NaN	+
B7Z5N5	Mothers against decapentaplegic homolog	SMAD2	4	6	0	0	2	3	0	0	32.178	0.84187	0.90364	NaN	NaN	0.79168	1.0516	NaN	NaN
B7Z6D5	Probable ATP-dependent RNA helicase DDX27	DDX27	13	9	0	0	13	9	0	0	22.275	0.98738	1.0822	NaN	NaN	0.95856	0.90101	NaN	NaN
B7Z6J7	CCR4-NOT transcription complex subunit 3	CNOT3	2	2	0	1	2	2	0	1	19.161	0.77416	0.78032	NaN	NaN	0.91063	0.77593	NaN	NaN
B7Z7F3	Ran-binding protein 3	RANBP3	4	4	0	0	4	4	0	0	17.937	1.1043	1.1871	NaN	NaN	1.2424	0.99886	NaN	NaN
B7Z8V7	NAD kinase 2, mitochondrial	NADK2	4	9	0	0	4	9	0	0	49.394	1.0525	1.2058	NaN	NaN	1.1126	1.0798	NaN	NaN
B7Z9I1	Medium-chain specific acyl-CoA dehydrogenase, mitochondrial	ACADM	17	17	0	0	17	17	0	0	242.21	0.9409	0.96425	NaN	NaN	0.9893	0.95767	NaN	NaN
H0Y820	Serine/threonine-protein kinase Chk2	CHEK2	1	0	0	0	1	0	0	0	1.6342	NaN	NaN	NaN	NaN	NaN	NaN	NaN	NaN
B7ZC39	Endophilin-B2	SH3GLB2	5	3	0	0	4	3	0	0	16.742	1.3197	1.2084	NaN	NaN	1.0506	1.1606	NaN	NaN
B7ZKQ9	Scavenger receptor class B member 1	SCARB1	5	4	0	0	5	4	0	0	12.293	1.2715	1.1215	NaN	NaN	0.98697	1.0915	NaN	NaN
B7ZL14	Formin-binding protein 1	FNBP1	1	1	0	0	1	1	0	0	4.6377	1.4978	1.3098	NaN	NaN	1.0967	1.5188	NaN	NaN
E7ENR5	U3 small nucleolar ribonucleoprotein protein IMP4	IMP4	1	3	0	0	1	3	0	0	2.5435	NaN	1.0918	NaN	NaN	NaN	1.0464	NaN	NaN
C9JEL3	Eukaryotic translation initiation factor 4E type 2	EIF4E2	2	2	0	0	2	2	0	0	18.612	0.93379	0.88165	NaN	NaN	0.86003	0.99281	NaN	NaN
H7C173	Mitotic-spindle organizing protein 2A	MZT2B	2	2	0	0	2	2	0	0	2.2523	0.7231	0.8395	NaN	NaN	0.68823	0.7363	NaN	NaN
B8ZZD4	Tax1-binding protein 1	TAX1BP1	3	8	0	0	3	8	0	0	17.989	1.8759	1.0151	NaN	NaN	1.0768	3.7555	NaN	NaN
C9J4Q3	MAGUK p55 subfamily member 6	MPP6	2	2	0	0	2	2	0	0	2.4987	0.79191	0.42678	NaN	NaN	0.50279	0.80044	NaN	NaN
B8ZZK5	Retinal rod rhodopsin-sensitive cGMP 3,5-cyclic phosphodiesterase subunit delta	PDE6D	1	1	0	0	1	1	0	0	3.0418	NaN	NaN	NaN	NaN	NaN	NaN	NaN	NaN
B8ZZN6	Small ubiquitin-related modifier 1	SUMO1	3	3	0	0	3	3	0	0	3.1191	1.0228	1.1119	NaN	NaN	0.84649	1.2922	NaN	NaN
B8ZZQ6	Prothymosin alpha	PTMA	8	7	0	0	8	7	0	0	323.31	1.0451	1.0097	NaN	NaN	1.0058	1.0473	NaN	NaN
B8ZZT4	Vesicle-associated membrane protein 8	VAMP8	2	3	0	0	2	3	0	0	7.557	1.0557	0.95957	NaN	NaN	0.96657	1.0809	NaN	NaN
C9J2I0	Arf-GAP domain and FG repeat-containing protein 1	AGFG1	1	2	0	0	1	2	0	0	29.903	1.1515	1.0272	NaN	NaN	1.0105	1.1698	NaN	NaN
B8ZZZ9	Testis-specific gene 10 protein	TSGA10	0	0	0	1	0	0	0	1	-2	NaN	NaN	NaN	NaN	NaN	NaN	NaN	NaN	+
B9A018	U4/U6.U5 tri-snRNP-associated protein 2	USP39	7	6	0	0	7	6	0	0	14.022	1.1431	1.1833	NaN	NaN	1.2551	1.0271	NaN	NaN
B9TX33	Mediator of RNA polymerase II transcription subunit 25	MED25	0	1	0	0	0	1	0	0	2.7328	NaN	NaN	NaN	NaN	NaN	NaN	NaN	NaN
B9ZVT1	RNA-binding protein 12B	RBM12B	4	4	1	0	4	4	1	0	7.9207	1.1074	0.50547	NaN	NaN	0.89727	0.75861	NaN	NaN
C9JGJ9	B-cell receptor-associated protein 29	BCAP29	1	1	0	0	1	1	0	0	3.1001	NaN	1.0278	NaN	NaN	NaN	0.92058	NaN	NaN
C9IYL4	General transcription factor IIE subunit 1	GTF2E1	3	1	0	0	3	1	0	0	12.377	0.91136	NaN	NaN	NaN	1.0401	NaN	NaN	NaN
C9IZD3	Rho GTPase-activating protein 17	ARHGAP17	2	1	0	0	2	1	0	0	5.3569	1.0203	0.72409	NaN	NaN	0.96931	1.1198	NaN	NaN
C9J038	WW domain-containing transcription regulator protein 1	WWTR1	2	2	0	0	2	2	0	0	6.592	0.78612	0.89802	NaN	NaN	1.0161	1.2004	NaN	NaN
C9J0E4	Cystatin-A	CSTA	0	0	0	1	0	0	0	1	1.8425	NaN	NaN	NaN	NaN	NaN	NaN	NaN	NaN
C9J0I9	Nuclear-interacting partner of ALK	ZC3HC1	5	5	0	0	5	5	0	0	17.291	0.92926	0.89603	NaN	NaN	1.0958	0.906	NaN	NaN
C9J0K6	Sorcin	SRI	11	10	0	0	11	10	0	0	51.811	0.96374	1.0807	NaN	NaN	1.1781	1.036	NaN	NaN
C9J1G2	DnaJ homolog subfamily B member 2	DNAJB2	1	1	0	0	1	1	0	0	1.7038	NaN	NaN	NaN	NaN	NaN	NaN	NaN	NaN
C9J2C0	Tubulin alpha-8 chain	TUBA8	19	20	0	0	0	1	0	0	-2	NaN	NaN	NaN	NaN	NaN	NaN	NaN	NaN	+
C9J2G0	BRCA1-A complex subunit BRE	BRE	3	4	0	0	3	4	0	0	11.382	0.95021	0.92051	NaN	NaN	0.98081	0.94178	NaN	NaN
C9J2G7	Zinc finger protein 143	ZNF143	1	1	0	0	1	1	0	0	1.9646	NaN	NaN	NaN	NaN	NaN	NaN	NaN	NaN
C9J2Y9	DNA-directed RNA polymerase	POLR2B	14	14	0	0	14	14	0	0	71.148	0.91459	0.96345	NaN	NaN	1.0079	0.97321	NaN	NaN
C9J3F6	TBC1 domain family member 5	TBC1D5	2	1	1	0	2	1	1	0	17.543	NaN	0.721	NaN	NaN	NaN	0.50737	NaN	NaN
C9JE55	Ubiquitin-like modifier-activating enzyme ATG7	ATG7	3	0	0	0	3	0	0	0	43.709	0.78883	NaN	NaN	NaN	1.0408	NaN	NaN	NaN
C9J494	Probable E3 ubiquitin-protein ligase makorin-2	MKRN2	2	1	0	0	2	1	0	0	3.5046	1.172	0.883	NaN	NaN	1.228	1.9713	NaN	NaN
C9J4K0	Ashwin	C2orf49	1	2	0	0	1	2	0	0	3.3265	NaN	NaN	NaN	NaN	NaN	NaN	NaN	NaN
C9J4W5	Eukaryotic translation initiation factor 5A	EIF5A2	10	9	3	2	1	0	0	0	-2	NaN	NaN	NaN	NaN	NaN	NaN	NaN	NaN	+
H7C5M9	Programmed cell death protein 10	PDCD10	2	3	0	0	2	3	0	0	16.835	1.0249	0.89203	NaN	NaN	0.9891	1.0683	NaN	NaN
C9J5G4	Follistatin-related protein 1	FSTL1	1	1	0	0	1	1	0	0	2.4281	NaN	0.96097	NaN	NaN	NaN	1.0183	NaN	NaN
C9J5M1		LOXL3	1	1	0	0	1	1	0	0	1.699	NaN	NaN	NaN	NaN	NaN	NaN	NaN	NaN
C9J5X1	Tyrosine-protein kinase receptor	IGF1R	2	3	0	0	2	3	0	0	5.9023	1.1402	1.0079	NaN	NaN	3.5694	2.2336	NaN	NaN
C9J7E5	Transportin-3	TNPO3	19	12	0	0	19	12	0	0	67.72	1.0281	0.93611	NaN	NaN	0.98831	1.0607	NaN	NaN
C9J845	Microphthalmia-associated transcription factor	MITF	2	1	0	0	2	1	0	0	2.8798	1.0892	NaN	NaN	NaN	1.3028	NaN	NaN	NaN
C9J880	Glycosyltransferase 8 domain-containing protein 1	GLT8D1	0	1	0	0	0	1	0	0	1.9361	NaN	NaN	NaN	NaN	NaN	NaN	NaN	NaN
C9J8D0	HMG box transcription factor BBX	BBX	1	0	0	0	1	0	0	0	-2	NaN	NaN	NaN	NaN	NaN	NaN	NaN	NaN	+
C9J8E1	MAP kinase-activated protein kinase 3	MAPKAPK3	2	2	0	0	1	2	0	0	8.8534	0.52114	1.1159	NaN	NaN	0.69898	0.92786	NaN	NaN
C9J8Q5	Succinate-semialdehyde dehydrogenase, mitochondrial	ALDH5A1	4	3	0	1	4	3	0	1	13.713	1.0567	0.8119	NaN	NaN	1.0616	0.93096	NaN	NaN
C9J8R4	DCN1-like protein	DCUN1D1	3	3	0	0	3	3	0	0	170.58	1.1076	1.1216	NaN	NaN	1.1211	1.1284	NaN	NaN
C9J8T0	Selenocysteine-specific elongation factor	EEFSEC	2	1	1	1	2	1	1	1	8.8819	0.62743	NaN	NaN	NaN	0.78827	NaN	NaN	NaN
C9J8T6	Cytochrome c oxidase copper chaperone	COX17	3	3	0	0	3	3	0	0	11.244	0.79104	0.85872	NaN	NaN	0.86492	1.2264	NaN	NaN
C9JA08	60S ribosomal export protein NMD3	NMD3	4	7	0	0	4	7	0	0	41.965	1.0398	1.0107	NaN	NaN	0.97373	1.1539	NaN	NaN
C9JA28	Translocon-associated protein subunit gamma	SSR3	1	1	0	0	1	1	0	0	4.1508	1.0033	1.0301	NaN	NaN	0.87512	0.98583	NaN	NaN
C9JAJ9		RBBP7	2	2	0	0	1	1	0	0	2.3633	0.97326	0.95988	NaN	NaN	0.91678	0.89365	NaN	NaN
C9JAW5	HIG1 domain family member 1A, mitochondrial	HIGD1A	1	1	0	0	1	1	0	0	26.835	NaN	NaN	NaN	NaN	NaN	NaN	NaN	NaN
C9JBI3	Phosphoserine phosphatase	PSPH	8	7	0	0	8	7	0	0	13.591	0.95116	1.0623	NaN	NaN	0.89819	1.1197	NaN	NaN
E9PQX9	Dr1-associated corepressor	DRAP1	3	5	0	0	3	5	0	0	11.349	1.0984	0.95439	NaN	NaN	0.97531	1.1097	NaN	NaN
C9JG97	Angio-associated migratory cell protein	AAMP	3	4	0	0	3	4	0	0	11.058	0.67364	0.94245	NaN	NaN	0.85362	0.74714	NaN	NaN
C9JEV9	Cleavage and polyadenylation specificity factor subunit 4	CPSF4	2	3	0	0	2	3	0	0	4.2447	1.2097	1.1525	NaN	NaN	1.0743	1.1655	NaN	NaN
C9JFR7	Cytochrome c	CYCS	13	13	1	1	10	10	0	0	110.71	1.0615	1.0333	NaN	NaN	0.99336	0.99403	NaN	NaN
C9JG41	Integral membrane protein 2C	ITM2C	1	2	0	0	1	2	0	0	17.588	NaN	0.91847	NaN	NaN	NaN	1.199	NaN	NaN
C9JG87	39S ribosomal protein L39, mitochondrial	MRPL39	5	7	0	0	5	7	0	0	13.679	0.99376	0.91303	NaN	NaN	0.91032	0.94432	NaN	NaN
C9JGI3	Thymidine phosphorylase	TYMP	3	4	0	0	3	4	0	0	8.7051	0.77875	0.59083	NaN	NaN	0.64848	0.61546	NaN	NaN
H0YGZ7	Scavenger receptor cysteine-rich type 1 protein M130	CD163	1	0	0	0	1	0	0	0	2.4069	NaN	NaN	NaN	NaN	NaN	NaN	NaN	NaN
C9JIF9	Acylamino-acid-releasing enzyme	APEH	5	7	0	0	5	7	0	0	34.605	0.7562	0.88564	NaN	NaN	0.79449	0.71403	NaN	NaN
C9JII4	GC-rich sequence DNA-binding factor 2	GCFC2	1	1	0	0	1	1	0	0	3.6696	NaN	NaN	NaN	NaN	NaN	NaN	NaN	NaN
C9JJ19	28S ribosomal protein S34, mitochondrial	MRPS34	6	6	0	0	6	6	0	0	23.862	0.96533	1.1387	NaN	NaN	0.98283	0.96905	NaN	NaN
C9JJT5	ATP synthase subunit f, mitochondrial	ATP5J2-PTCD1	4	3	0	0	2	1	0	0	2.3646	0.92891	NaN	NaN	NaN	0.77547	NaN	NaN	NaN
C9JK83	STAM-binding protein	STAMBP	3	1	0	0	3	1	0	0	3.2073	0.98709	NaN	NaN	NaN	1.1538	NaN	NaN	NaN
C9JKA9	Kinesin-like protein KIF15	KIF15	1	0	0	0	1	0	0	0	1.5548	NaN	NaN	NaN	NaN	NaN	NaN	NaN	NaN
C9JKF1	Sterile alpha motif domain-containing protein 9	SAMD9	4	3	0	0	4	3	0	0	16.817	0.92229	0.85978	NaN	NaN	1.0028	0.92899	NaN	NaN
C9JKQ2	NADH dehydrogenase [ubiquinone] 1 beta subcomplex subunit 3	NDUFB3	2	2	0	0	2	2	0	0	2.6914	1.1272	1.1759	NaN	NaN	1.003	1.2546	NaN	NaN
C9JL25		HSPD1	6	5	1	1	1	0	0	0	-2	NaN	NaN	NaN	NaN	NaN	NaN	NaN	NaN	+
C9JLU1	DNA-directed RNA polymerases I, II, and III subunit RPABC3	POLR2H	5	4	0	0	5	4	0	0	15.252	1.0776	1.0711	NaN	NaN	1.0971	0.95007	NaN	NaN
C9JME2	FERM, RhoGEF and pleckstrin domain-containing protein 1	FARP1	5	3	0	0	2	2	0	0	11.405	0.83355	0.74615	NaN	NaN	0.80665	0.77116	NaN	NaN
C9JXB8	60S ribosomal protein L24	RPL24	10	10	0	0	10	10	0	0	20.467	0.86513	1.0394	NaN	NaN	1.0378	1.0287	NaN	NaN
C9JP16	Cartilage-associated protein	CRTAP	7	10	0	0	7	10	0	0	17.474	0.88397	0.99413	NaN	NaN	0.80558	0.90048	NaN	NaN
C9JQ41	Coiled-coil domain-containing protein 58	CCDC58	3	3	0	0	3	3	0	0	13.133	1.0536	1.0336	NaN	NaN	1.0632	1.0284	NaN	NaN
E9PEC3	Propionyl-CoA carboxylase beta chain, mitochondrial	PCCB	1	1	0	0	1	1	0	0	3.0318	NaN	NaN	NaN	NaN	NaN	NaN	NaN	NaN
C9JQV0	Uncharacterized protein C7orf50	C7orf50	5	4	0	0	5	4	0	0	44.871	0.71407	0.98031	NaN	NaN	0.91379	0.59883	NaN	NaN
C9JRJ5	LIM domain-containing protein 1	LIMD1	4	1	0	0	4	1	0	0	8.9509	1.1639	NaN	NaN	NaN	1.0363	NaN	NaN	NaN
C9JRZ6	MICOS complex subunit MIC19	CHCHD3	10	12	0	0	10	12	0	0	25.344	1.1063	1.1308	NaN	NaN	1.0126	1.0929	NaN	NaN
C9JU34	Ras-responsive element-binding protein 1	RREB1	1	0	0	0	1	0	0	0	5.6828	NaN	NaN	NaN	NaN	NaN	NaN	NaN	NaN
C9JVN9	L-2-hydroxyglutarate dehydrogenase, mitochondrial	L2HGDH	1	3	0	0	1	3	0	0	4.6795	NaN	1.2235	NaN	NaN	NaN	0.99755	NaN	NaN
C9JWJ8	Nuclear factor 1	NFIX	1	2	0	0	1	2	0	0	10.675	NaN	1.2543	NaN	NaN	NaN	1.3403	NaN	NaN
C9JWV4	Non-homologous end-joining factor 1	NHEJ1	1	1	0	0	1	1	0	0	7.8108	NaN	1.018	NaN	NaN	NaN	1.2346	NaN	NaN
E7EVL6	Replication initiator 1	REPIN1	2	1	0	0	2	1	0	0	3.5358	1.0349	NaN	NaN	NaN	2.2284	NaN	NaN	NaN
H7C4M9	Ubiquitin-conjugating enzyme E2 H	UBE2H	3	3	0	0	3	3	0	0	14.196	0.95149	0.89887	NaN	NaN	1.3799	0.83407	NaN	NaN
C9K0J5	Ras-associated and pleckstrin homology domains-containing protein 1	RAPH1	0	3	0	0	0	3	0	0	4.8882	NaN	0.85652	NaN	NaN	NaN	1.1548	NaN	NaN
CON__Q9TTE1			0	1	0	2	0	1	0	2	2.0835	NaN	NaN	NaN	NaN	NaN	NaN	NaN	NaN			+
CON__ENSEMBL:ENSBTAP00000007350			2	3	0	0	2	3	0	0	6.8311	NaN	0.42633	NaN	NaN	NaN	NaN	NaN	NaN			+
CON__ENSEMBL:ENSBTAP00000024146			13	11	0	0	13	11	0	0	70.788	0.16593	0.18845	NaN	NaN	0.16085	0.20778	NaN	NaN			+
CON__ENSEMBL:ENSBTAP00000024466			0	0	2	1	0	0	2	1	5.7115	NaN	NaN	NaN	NaN	NaN	NaN	NaN	NaN			+
CON__ENSEMBL:ENSBTAP00000032840			11	15	0	0	11	14	0	0	73.507	0.25355	0.14458	NaN	NaN	0.20371	0.24497	NaN	NaN			+
CON__ENSEMBL:ENSBTAP00000037665			1	0	0	0	1	0	0	0	2.6611	NaN	NaN	NaN	NaN	NaN	NaN	NaN	NaN			+
CON__ENSEMBL:ENSBTAP00000038329			0	0	1	1	0	0	1	1	2.0826	NaN	NaN	NaN	NaN	NaN	NaN	NaN	NaN			+
K7ERE3	Keratin, type I cytoskeletal 13	KRT13	2	2	1	3	0	0	0	0	1.8105	NaN	NaN	NaN	NaN	NaN	NaN	NaN	NaN			+
CON__H			30	31	0	0	1	1	0	0	-2	NaN	NaN	NaN	NaN	NaN	NaN	NaN	NaN	+		+
CON__O76015	Keratin, type I cuticular Ha7	KRT37	2	2	0	0	1	1	0	0	2.2562	NaN	0.92481	NaN	NaN	NaN	1.4193	NaN	NaN			+
CON__P00761			10	10	6	7	10	10	6	6	323.31	0.027246	0.019735	NaN	NaN	0.023084	0.018629	NaN	NaN			+
CON__P00766			0	0	2	0	0	0	2	0	14.078	NaN	NaN	NaN	NaN	NaN	NaN	NaN	NaN			+
CON__P01045			0	1	0	1	0	1	0	1	1.4626	NaN	NaN	NaN	NaN	NaN	NaN	NaN	NaN			+
CON__P01966	Hemoglobin subunit alpha	HBA2	4	3	2	2	4	3	2	2	78.812	0.1379	0.14919	0.093816	0.070778	0.10829	0.10074	0.10625	0.19707			+
CON__P02070			1	1	4	3	0	0	3	2	22.335	NaN	NaN	0.053255	0.022899	NaN	NaN	0.019173	0.066162			+
CON__P02533	Keratin, type I cytoskeletal 14	KRT14	1	1	3	7	0	0	1	3	11.382	NaN	NaN	NaN	0.11725	NaN	NaN	NaN	0.16905			+
CON__P02584			7	6	1	1	0	0	1	1	2.9392	NaN	NaN	NaN	NaN	NaN	NaN	NaN	NaN			+
CON__P02662			0	0	1	1	0	0	1	1	3.0472	NaN	NaN	NaN	NaN	NaN	NaN	NaN	NaN			+
CON__P02666			0	0	1	0	0	0	1	0	5.0382	NaN	NaN	NaN	NaN	NaN	NaN	NaN	NaN			+
CON__P02672			0	0	2	2	0	0	2	2	24.608	NaN	NaN	NaN	NaN	NaN	NaN	NaN	NaN			+
CON__P02769			48	47	16	37	48	47	16	37	323.31	0.088108	0.099024	0.057284	0.052226	0.096364	0.080272	0.78676	0.057426			+
CON__P02777			5	2	0	0	5	2	0	0	15.541	0.18788	0.31219	NaN	NaN	0.28643	0.31062	NaN	NaN			+
CON__P05784			15	17	0	0	0	2	0	0	-2	NaN	0.81744	NaN	NaN	NaN	0.4024	NaN	NaN	+		+
CON__P05787	Keratin, type II cytoskeletal 8	KRT8	69	70	1	3	27	27	0	0	323.31	1.2893	0.94172	NaN	NaN	0.98968	1.4183	NaN	NaN			+
CON__P06868			1	2	0	0	1	2	0	0	2.536	NaN	NaN	NaN	NaN	NaN	NaN	NaN	NaN			+
CON__P12763			11	11	0	1	11	11	0	1	66.346	0.1093	0.16338	NaN	NaN	0.2052	0.11393	NaN	NaN			+
CON__P13645	Keratin, type I cytoskeletal 10	KRT10	6	1	14	20	5	0	12	17	323.31	NaN	NaN	0.089512	0.081143	NaN	NaN	0.044531	0.08195			+
CON__P13647	Keratin, type II cytoskeletal 5	KRT5	10	9	4	8	0	0	2	1	7.1171	NaN	NaN	NaN	0.1653	NaN	NaN	NaN	0.18844			+
CON__P15497			1	1	1	2	1	1	1	2	6.1871	NaN	NaN	NaN	NaN	NaN	NaN	NaN	NaN			+
CON__P15636			1	1	6	8	1	1	6	8	323.31	NaN	NaN	0.091499	0.051493	NaN	NaN	0.012524	0.0087297			+
CON__P17690			0	1	0	1	0	1	0	1	2.0231	NaN	NaN	NaN	NaN	NaN	NaN	NaN	NaN			+
CON__P34955			14	11	1	4	14	11	1	4	135.47	0.12624	0.14507	NaN	0.053211	0.1024	0.11858	NaN	0.15176			+
CON__P35527	Keratin, type I cytoskeletal 9	KRT9	4	0	9	12	4	0	9	12	220.36	NaN	NaN	0.093343	0.10397	NaN	NaN	0.059572	0.096836			+
CON__P35908v2	Keratin, type II cytoskeletal 2 epidermal	KRT2	14	7	8	17	5	0	6	10	136.89	0.2344	NaN	0.059185	0.056407	0.26776	NaN	0.029645	0.084777			+
CON__P41361	Antithrombin-III	SERPINC1	0	0	1	2	0	0	1	2	2.8525	NaN	NaN	NaN	NaN	NaN	NaN	NaN	NaN			+
CON__P50448			0	0	3	2	0	0	3	2	19.286	NaN	NaN	NaN	NaN	NaN	NaN	NaN	NaN			+
CON__P62894			3	3	3	3	0	0	2	2	5.4346	NaN	NaN	NaN	NaN	NaN	NaN	NaN	NaN			+
CON__P81644			1	0	0	0	1	0	0	0	2.7812	NaN	NaN	NaN	NaN	NaN	NaN	NaN	NaN			+
CON__Q0IIK2			49	46	1	4	49	46	1	4	323.31	0.11406	0.13054	0.85993	0.23695	0.123	0.097731	NaN	0.070745			+
CON__Q0V8M9	Inter-alpha-trypsin inhibitor heavy chain H3	ITIH3	2	0	0	0	2	0	0	0	1.8965	NaN	NaN	NaN	NaN	NaN	NaN	NaN	NaN			+
CON__Q1RMN8			0	0	2	2	0	0	2	2	162.15	NaN	NaN	NaN	NaN	NaN	NaN	NaN	NaN			+
CON__Q2UVX4			1	2	1	1	0	1	1	1	4.6149	0.98751	1.2859	NaN	NaN	0.97017	1.0968	NaN	NaN			+
CON__Q3KUS7			0	0	0	1	0	0	0	1	8.8056	NaN	NaN	NaN	NaN	NaN	NaN	NaN	NaN			+
CON__Q3SX09			6	4	1	1	5	3	0	0	16.274	0.092733	0.11975	NaN	NaN	0.19805	0.11396	NaN	NaN			+
CON__Q3SZ57			3	3	0	0	3	3	0	0	9.716	0.92644	NaN	NaN	NaN	1.0751	NaN	NaN	NaN			+
CON__Q3SZR3			3	3	1	6	3	3	1	6	119.69	0.29429	0.49341	NaN	0.087609	0.42543	0.16511	NaN	0.070594			+
CON__Q3SZV7			1	3	1	1	1	3	1	1	7.8717	NaN	0.31239	NaN	NaN	NaN	0.22927	NaN	NaN			+
CON__Q3ZBD7			8	6	0	0	2	0	0	0	-2	NaN	NaN	NaN	NaN	NaN	NaN	NaN	NaN	+		+
CON__Q3ZBS7	Vitronectin	VTN	2	2	0	0	2	2	0	0	14.271	NaN	NaN	NaN	NaN	NaN	NaN	NaN	NaN			+
CON__Q58D62			3	2	0	0	3	2	0	0	11.887	NaN	NaN	NaN	NaN	NaN	NaN	NaN	NaN			+
CON__Q6KB66	Keratin, type II cytoskeletal 80	KRT80	5	7	0	0	4	6	0	0	33.374	0.76657	0.92441	NaN	NaN	1.1601	1.1266	NaN	NaN			+
CON__Q8VED5			11	12	1	3	1	1	0	0	10.125	1.5166	0.86755	NaN	NaN	1.0725	1.2368	NaN	NaN			+
CON__Q9H552			16	17	1	1	0	1	0	0	-2	NaN	NaN	NaN	NaN	NaN	NaN	NaN	NaN	+		+
CON__Q9N2I2			0	0	2	2	0	0	2	2	9.9951	NaN	NaN	NaN	NaN	NaN	NaN	NaN	NaN			+
CON__Q9NSB2			9	10	0	0	1	2	0	0	1.4295	NaN	NaN	NaN	NaN	NaN	NaN	NaN	NaN			+
D3DRR9	Proline and serine-rich protein 2	C10orf47	2	3	0	0	2	3	0	0	5.8127	0.97198	1.2326	NaN	NaN	0.51454	1.1103	NaN	NaN
D3DTZ5	Transcription elongation factor SPT4	SUPT4H1	1	2	0	0	1	2	0	0	1.4792	NaN	1.0396	NaN	NaN	NaN	0.93896	NaN	NaN
F6U1T9	Calcineurin subunit B type 1	PPP3R1	3	2	0	0	3	2	0	0	7.596	1.0436	0.79583	NaN	NaN	0.90358	0.79246	NaN	NaN
D3YTB1	60S ribosomal protein L32	RPL32	9	9	1	1	9	9	1	1	88.44	0.99699	1.0247	0.072903	0.11343	1.0365	1.0355	NaN	NaN
D3YTC9	Ankyrin repeat domain-containing protein 54	ANKRD54	2	2	0	0	2	2	0	0	2.992	1.0289	NaN	NaN	NaN	0.72831	NaN	NaN	NaN
D6R8Y8	Musculoskeletal embryonic nuclear protein 1	MUSTN1	0	0	1	1	0	0	1	1	1.9907	NaN	NaN	NaN	NaN	NaN	NaN	NaN	NaN
D6R938	Calcium/calmodulin-dependent protein kinase type II subunit delta	CAMK2D	7	6	1	0	5	4	1	0	37.607	1.2384	1.0452	NaN	NaN	1.1446	1.0471	NaN	NaN
D6R954	tRNA methyltransferase 10 homolog A	TRMT10A	1	1	0	0	1	1	0	0	4.8298	NaN	NaN	NaN	NaN	NaN	NaN	NaN	NaN
D6RA48	Alpha-1,3-mannosyl-glycoprotein 2-beta-N-acetylglucosaminyltransferase	MGAT1	1	1	0	0	1	1	0	0	3.0126	NaN	NaN	NaN	NaN	NaN	NaN	NaN	NaN
D6R9W2	Glutathione S-transferase C-terminal domain-containing protein	GSTCD	2	2	0	0	2	2	0	0	10.195	0.70027	1.0756	NaN	NaN	1.04	0.87028	NaN	NaN
D6RIZ4	Major facilitator superfamily domain-containing protein 10	MFSD10	1	1	0	0	1	1	0	0	9.3707	NaN	NaN	NaN	NaN	NaN	NaN	NaN	NaN
D6RA57	Translation machinery-associated protein 16	TMA16	0	1	0	0	0	1	0	0	3.0606	NaN	NaN	NaN	NaN	NaN	NaN	NaN	NaN
H0YAI5	E3 ubiquitin-protein ligase RNF4	RNF4	1	0	0	0	1	0	0	0	1.4572	NaN	NaN	NaN	NaN	NaN	NaN	NaN	NaN
D6RAN6	Adaptin ear-binding coat-associated protein 2	NECAP2	1	0	0	0	1	0	0	0	3.6902	NaN	NaN	NaN	NaN	NaN	NaN	NaN	NaN
D6RAT4		CNBP	3	2	0	0	2	1	0	0	6.0599	NaN	NaN	NaN	NaN	NaN	NaN	NaN	NaN
V9GZ45	Alpha-methylacyl-CoA racemase	AMACR	1	1	0	0	1	1	0	0	1.784	NaN	NaN	NaN	NaN	NaN	NaN	NaN	NaN
D6REN3	Proteasome assembly chaperone 4	PSMG4	2	2	0	0	2	2	0	0	2.0552	0.71203	0.86039	NaN	NaN	0.78815	0.4661	NaN	NaN
D6REE2	DTW domain-containing protein 2	DTWD2	1	1	0	0	1	1	0	0	2.5692	NaN	NaN	NaN	NaN	NaN	NaN	NaN	NaN
D6RBI8	Death ligand signal enhancer	KIAA0141	0	0	1	0	0	0	1	0	-2	NaN	NaN	NaN	NaN	NaN	NaN	NaN	NaN	+
D6RBK3	Transmembrane anterior posterior transformation protein 1 homolog	TAPT1	1	0	0	0	1	0	0	0	2.227	NaN	NaN	NaN	NaN	NaN	NaN	NaN	NaN
D6RBR7	Zinc finger protein 330	ZNF330	3	3	0	0	3	3	0	0	3.9937	1.0692	0.85121	NaN	NaN	0.87496	0.87148	NaN	NaN
D6RBS5	ELMO domain-containing protein 2	ELMOD2	1	1	0	0	1	1	0	0	2.2863	NaN	NaN	NaN	NaN	NaN	NaN	NaN	NaN
D6RC04	COMM domain-containing protein 10	COMMD10	1	1	0	0	1	1	0	0	2.2386	NaN	NaN	NaN	NaN	NaN	NaN	NaN	NaN
D6RC71	Syntaxin-18	STX18	1	2	1	0	1	2	1	0	2.6283	2.0152	1.5141	NaN	NaN	1.1442	1.3805	NaN	NaN
D6RCD0	Estradiol 17-beta-dehydrogenase 11	HSD17B11	3	4	0	0	3	4	0	0	9.3751	1.0369	1.2669	NaN	NaN	1.1728	1.1098	NaN	NaN
D6RCP9	Deoxycytidine kinase	DCK	2	2	0	0	2	2	0	0	5.6183	0.79011	0.97627	NaN	NaN	0.81636	0.87369	NaN	NaN
D6RD46	LIM and calponin homology domains-containing protein 1	LIMCH1	4	10	0	1	4	10	0	1	25.379	0.96136	1.2422	NaN	NaN	0.88878	0.99001	NaN	NaN
D6RDG4	Centrosomal protein POC5	POC5	0	0	1	0	0	0	1	0	-2	NaN	NaN	NaN	NaN	NaN	NaN	NaN	NaN	+
D6RDI0		GNB2L1	3	3	0	1	0	0	0	1	-2	NaN	NaN	NaN	NaN	NaN	NaN	NaN	NaN	+
D6REA1	Nucleotide exchange factor SIL1	SIL1	2	2	0	0	2	2	0	0	1.9419	0.79671	0.81412	NaN	NaN	1.122	0.86011	NaN	NaN
D6REK3	Peptidyl-prolyl cis-trans isomerase CWC27 homolog	CWC27	1	1	0	0	1	1	0	0	7.1802	1.1367	NaN	NaN	NaN	0.83337	NaN	NaN	NaN
D6RGI3	Septin-11	2011-09-01	15	12	0	1	10	7	0	1	193.81	1.0478	0.99699	NaN	NaN	1.0002	0.98157	NaN	NaN
D6REX3	Protein transport protein Sec31A	SEC31A	28	29	2	1	28	29	0	1	312.48	0.94399	1.0083	0.21597	NaN	0.96874	0.90993	NaN	NaN
D6RF76	Coiled-coil domain-containing protein 112	CCDC112	0	0	1	1	0	0	1	1	-2	NaN	NaN	NaN	NaN	NaN	NaN	NaN	NaN	+
D6RJ86	Vacuolar-sorting protein SNF8	SNF8	2	2	0	0	2	2	0	0	5.3855	1.0551	0.9018	NaN	NaN	0.83413	1.3943	NaN	NaN
D6RG19	Ribosomal protein L37	RPL37	1	2	0	0	1	2	0	0	2.6219	NaN	1.0591	NaN	NaN	NaN	0.96554	NaN	NaN
D6RGE2	Isochorismatase domain-containing protein 1	ISOC1	3	4	0	0	3	4	0	0	12.37	1.0392	1.065	NaN	NaN	0.99327	1.0628	NaN	NaN
D6RGG3	Collagen alpha-1(XII) chain	COL12A1	1	4	0	0	1	4	0	0	4.7419	NaN	1.0317	NaN	NaN	NaN	0.80071	NaN	NaN
D6RIE3	Cytochrome c oxidase subunit 7A2, mitochondrial	COX7A2	2	2	0	0	2	2	0	0	5.2352	1.0633	0.91851	NaN	NaN	0.84783	0.87542	NaN	NaN
D6RGX2	Ufm1-specific protease 2	UFSP2	1	2	0	0	1	2	0	0	3.8407	1.2468	0.8955	NaN	NaN	1.2129	1.1253	NaN	NaN
D6RIA2		MATR3	4	3	2	1	1	1	0	0	-2	1.0504	NaN	NaN	NaN	1.2677	NaN	NaN	NaN	+
D6RIW3	Calcium signal-modulating cyclophilin ligand	CAMLG	0	1	0	0	0	1	0	0	5.3462	NaN	NaN	NaN	NaN	NaN	NaN	NaN	NaN
D6RIY6	Exosome complex component RRP45	EXOSC9	2	3	0	0	2	3	0	0	6.501	0.87251	1.1466	NaN	NaN	1.2415	0.92307	NaN	NaN
D6RJ07	Zinc finger protein 346	ZNF346	1	2	0	0	1	2	0	0	3.0028	NaN	0.9617	NaN	NaN	NaN	1.2833	NaN	NaN
E3W980	Helicase POLQ-like	HELQ	2	0	0	0	2	0	0	0	1.6689	NaN	NaN	NaN	NaN	NaN	NaN	NaN	NaN
E5KLJ9	Dynamin-like 120 kDa protein, mitochondrial	OPA1	12	10	0	0	12	10	0	0	24.911	1.0505	1.1694	NaN	NaN	1.2551	1.0509	NaN	NaN
E5RJ10	Vacuolar protein sorting-associated protein 37A	VPS37A	1	0	0	0	1	0	0	0	1.5954	NaN	NaN	NaN	NaN	NaN	NaN	NaN	NaN
H0YB07	Lymphocyte antigen 6K	LY6K	1	1	0	0	1	1	0	0	2.6839	NaN	NaN	NaN	NaN	NaN	NaN	NaN	NaN
E5RGN3	Copper transport protein ATOX1	ATOX1	5	3	0	0	5	3	0	0	19.656	0.97828	0.93246	NaN	NaN	0.98307	0.70913	NaN	NaN
E5RGS5	RWD domain-containing protein 1	RWDD1	1	2	0	0	1	2	0	0	7.3012	NaN	1.152	NaN	NaN	NaN	1.2647	NaN	NaN
E5RGS4	Prefoldin subunit 1	PFDN1	7	6	0	0	7	6	0	0	16.348	0.90144	0.94892	NaN	NaN	0.97549	0.94047	NaN	NaN
H0YB83	Regulator of microtubule dynamics protein 1	RMDN1	1	2	0	0	1	2	0	0	3.0025	NaN	0.32526	NaN	NaN	NaN	0.274	NaN	NaN
H0YB25	Glutamate-rich protein 1	ERICH1	0	2	0	0	0	2	0	0	3.3776	NaN	1.8275	NaN	NaN	NaN	0.81135	NaN	NaN
E5RHG8	Transcription elongation factor B polypeptide 1	TCEB1	7	7	0	0	7	7	0	0	268.6	0.98502	1.0228	NaN	NaN	0.96252	0.94534	NaN	NaN
E5RHW4	Erlin-2	ERLIN2	5	5	0	0	3	2	0	0	13.244	0.21299	NaN	NaN	NaN	0.87129	NaN	NaN	NaN
E5RI98		NPM1	7	7	0	1	0	1	0	0	3.1637	NaN	NaN	NaN	NaN	NaN	NaN	NaN	NaN
E7EMB6	Aspartyl aminopeptidase	DNPEP	5	4	0	0	5	4	0	0	28.93	0.79343	0.7657	NaN	NaN	0.78148	1.0381	NaN	NaN
E5RIH5	TELO2-interacting protein 2	TTI2	2	2	0	0	2	2	0	0	2.6439	0.859	NaN	NaN	NaN	0.76508	NaN	NaN	NaN
E5RIP4	Zinc transporter ZIP14	SLC39A14	2	2	0	0	2	2	0	0	56.717	1.2494	0.94122	NaN	NaN	0.93862	1.1449	NaN	NaN
E5RIQ5	TM2 domain-containing protein 2	TM2D2	1	0	0	0	1	0	0	0	2.9994	NaN	NaN	NaN	NaN	NaN	NaN	NaN	NaN
E5RIW3	Tubulin-specific chaperone A	TBCA	11	8	0	0	11	8	0	0	23.429	0.99759	0.99873	NaN	NaN	1.018	0.96371	NaN	NaN
E5RJR5	S-phase kinase-associated protein 1	SKP1	11	9	0	0	9	7	0	0	33.444	0.91019	0.97364	NaN	NaN	0.90469	0.93125	NaN	NaN
E5RK69	Annexin	ANXA6	28	28	0	0	1	1	0	0	18.605	0.93928	1.0205	NaN	NaN	0.89084	0.82536	NaN	NaN
E7EM64	COP9 signalosome complex subunit 6	COPS6	6	5	0	0	6	5	0	0	19.911	0.97209	0.93338	NaN	NaN	0.94898	1.0689	NaN	NaN
E7EMD6	A-kinase anchor protein 10, mitochondrial	AKAP10	2	0	1	1	2	0	1	1	4.4622	NaN	NaN	NaN	NaN	NaN	NaN	NaN	NaN
J3QLD9	Flotillin-2	FLOT2	10	4	0	0	10	4	0	0	21.722	0.9617	0.8664	NaN	NaN	0.81467	0.81912	NaN	NaN
E7EMP6	Embryonic stem cell-specific 5-hydroxymethylcytosine-binding protein	HMCES	3	2	0	0	3	2	0	0	6.7643	1.1757	1.0276	NaN	NaN	1.2734	0.83576	NaN	NaN
E7EMS2	Epididymal secretory protein E1	NPC2	4	2	0	0	4	2	0	0	8.5987	1.2061	1.0705	NaN	NaN	1.062	1.5254	NaN	NaN
Q4VXL4	Transforming acidic coiled-coil-containing protein 2	TACC2	7	4	0	0	5	3	0	0	15.121	0.84597	0.91458	NaN	NaN	0.90117	1.0425	NaN	NaN
E7END7	Ras-related protein Rab-1A	RAB1A	12	12	1	1	6	6	1	1	56.862	1.0822	0.97793	NaN	NaN	0.9746	1.0157	NaN	NaN
F5H8B7	Uncharacterized protein C12orf43	C12orf43	1	1	0	0	1	1	0	0	3.5909	0.92985	NaN	NaN	NaN	0.63621	NaN	NaN	NaN
E7ENN3	Nesprin-1	SYNE1	4	3	0	0	4	3	0	0	2.2317	0.82353	NaN	NaN	NaN	0.69456	NaN	NaN	NaN
E7ENV7	Copine-8	CPNE8	5	5	0	0	3	4	0	0	14.654	0.97709	1.0769	NaN	NaN	1.112	0.79013	NaN	NaN
E7EV99	Alpha-adducin	ADD1	9	6	0	0	8	6	0	0	57.284	1.0579	1.0299	NaN	NaN	0.93646	1.0021	NaN	NaN
E7EWP2	Triple functional domain protein	TRIO	0	1	0	0	0	1	0	0	2.546	NaN	NaN	NaN	NaN	NaN	NaN	NaN	NaN
E7EPM6	Long-chain-fatty-acid--CoA ligase 1	ACSL1	6	8	0	0	6	8	0	0	36.428	1.0308	1.2049	NaN	NaN	0.98904	0.95284	NaN	NaN
E7EPN9	Protein PRRC2C	PRRC2C	24	21	1	1	24	20	1	1	198	0.90878	0.84711	NaN	NaN	0.82239	0.91986	NaN	NaN
E7EPP6	Serine/threonine-protein kinase Chk1	CHEK1	2	1	0	0	2	1	0	0	5.5943	1.2961	NaN	NaN	NaN	1.1077	NaN	NaN	NaN
E7EPT4	NADH dehydrogenase [ubiquinone] flavoprotein 2, mitochondrial	NDUFV2	7	5	0	0	7	5	0	0	25.462	1.0926	1.0899	NaN	NaN	0.95904	1.0044	NaN	NaN
E7EPV7	Alpha-synuclein	SNCA	4	4	0	1	4	4	0	1	28.312	0.98332	1.1186	NaN	NaN	0.85379	0.79225	NaN	NaN
E7EQ61	Ubiquitin-like modifier-activating enzyme 5	UBA5	4	3	0	0	4	3	0	0	48.47	1.1586	0.97508	NaN	NaN	0.84122	1.1479	NaN	NaN
E7EQ69	N-alpha-acetyltransferase 50	NAA50	8	9	1	2	8	9	1	2	19.755	0.8949	0.98229	NaN	NaN	0.95477	0.96711	NaN	NaN
E7EQR4	Ezrin	EZR	36	39	0	1	23	26	0	1	313.87	1.0741	0.98701	NaN	NaN	1.0142	1.0878	NaN	NaN
E9PES6	High mobility group protein B3	HMGB3	8	9	0	0	8	9	0	0	34.264	0.95267	1.02	NaN	NaN	0.9771	1.0904	NaN	NaN
E7ERK9	Translation initiation factor eIF-2B subunit delta	EIF2B4	7	5	0	0	2	1	0	0	40.287	0.79306	0.78272	NaN	NaN	0.88092	0.9108	NaN	NaN
E7ERS3	Zinc finger CCCH domain-containing protein 18	ZC3H18	6	6	0	0	6	6	0	0	23.567	0.98066	1.1264	NaN	NaN	1.0428	0.86946	NaN	NaN
Q96PJ7		RAB34	2	2	0	1	0	0	0	1	-2	NaN	NaN	NaN	NaN	NaN	NaN	NaN	NaN	+
E7ES96	Presenilin	PSEN1	2	1	0	0	1	0	0	0	2.2366	0.86437	NaN	NaN	NaN	0.86046	NaN	NaN	NaN
E7ESG2	Claspin	CLSPN	1	0	0	0	1	0	0	0	-2	NaN	NaN	NaN	NaN	NaN	NaN	NaN	NaN	+
E7ESP4		ITGA2	3	2	0	0	0	1	0	0	8.0198	1.0792	1.7366	NaN	NaN	1.0569	1.1122	NaN	NaN
E7ESY4	Metastasis-associated protein MTA1	MTA1	10	5	0	0	6	3	0	0	25.173	0.91654	0.86017	NaN	NaN	0.96062	1.1786	NaN	NaN
E7ET15	U2 snRNP-associated SURP motif-containing protein	U2SURP	12	10	1	1	6	5	1	1	35.273	0.89292	0.87481	NaN	NaN	0.93645	0.98144	NaN	NaN
E7ET49	Sn1-specific diacylglycerol lipase beta	DAGLB	0	3	0	0	0	3	0	0	7.1573	NaN	0.90649	NaN	NaN	NaN	1.303	NaN	NaN
E7EVI4	Transforming acidic coiled-coil-containing protein 1	TACC1	2	2	0	0	0	1	0	0	1.5252	NaN	NaN	NaN	NaN	NaN	NaN	NaN	NaN
E7ETU5	RNA-binding motif, single-stranded-interacting protein 1	RBMS1	3	3	1	0	2	2	0	0	11.348	0.9628	1.0635	NaN	NaN	1.1608	1.2032	NaN	NaN
E9PF06	39S ribosomal protein L3, mitochondrial	MRPL3	4	4	0	0	4	4	0	0	24.93	0.93654	0.83016	NaN	NaN	0.85356	0.82946	NaN	NaN
E7ETY2	Treacle protein	TCOF1	22	29	0	0	22	29	0	0	84.416	1.0104	0.97091	NaN	NaN	0.96512	1.0264	NaN	NaN
E7ETY4	Serine/threonine-protein kinase MARK2	MARK2	0	0	1	0	0	0	1	0	2.8432	NaN	NaN	NaN	NaN	NaN	NaN	NaN	NaN
E7ETY7	Glutathione peroxidase	GPX8	0	4	0	0	0	4	0	0	8.0434	NaN	1.0093	NaN	NaN	NaN	0.66694	NaN	NaN
E7ETZ4	Basic leucine zipper and W2 domain-containing protein 2	BZW2	12	10	0	0	12	10	0	0	86.239	1.003	0.97444	NaN	NaN	1.0581	1.0363	NaN	NaN
E7EUU4	Eukaryotic translation initiation factor 4 gamma 1	EIF4G1	49	46	1	2	42	41	1	2	323.31	0.93944	0.94333	NaN	0.095947	0.98565	1.0057	NaN	0.11147
E7EV43	RWD domain-containing protein 4	RWDD4	1	2	0	0	1	2	0	0	9.3528	NaN	1.0166	NaN	NaN	NaN	1.0553	NaN	NaN
E7EVA0	Microtubule-associated protein	MAP4	42	50	2	3	5	5	1	1	323.31	0.97117	0.96434	NaN	0.31682	0.96002	0.94218	NaN	0.15575
E9PEY4	Dystrobrevin	DTNB	1	0	0	0	1	0	0	0	4.3118	NaN	NaN	NaN	NaN	NaN	NaN	NaN	NaN
E7EVG2	Protein polybromo-1	PBRM1	6	5	0	0	6	5	0	0	10.521	1.015	1.1546	NaN	NaN	1.107	0.80817	NaN	NaN
E7EVX8	U4/U6 small nuclear ribonucleoprotein Prp31	PRPF31	7	5	0	0	7	5	0	0	20.872	0.97247	0.92604	NaN	NaN	1.0028	0.93456	NaN	NaN
E7EW05	Protein SDA1 homolog	SDAD1	0	1	0	0	0	1	0	0	1.8199	NaN	NaN	NaN	NaN	NaN	NaN	NaN	NaN
E7EW84	Exocyst complex component 6	EXOC6	2	2	0	0	2	2	0	0	4.7121	1.1085	1.2369	NaN	NaN	1.037	0.85971	NaN	NaN
E7EWP0	NADH dehydrogenase [ubiquinone] 1 beta subcomplex subunit 5, mitochondrial	NDUFB5	2	2	0	0	2	2	0	0	4.2845	0.98357	1.2106	NaN	NaN	1.0466	1.0437	NaN	NaN
E7EWR4	Cleavage stimulation factor subunit 2	CSTF2	5	5	0	0	4	3	0	0	59.468	1.0678	1.1218	NaN	NaN	1.15	1.0771	NaN	NaN
E7EX17	Eukaryotic translation initiation factor 4B	EIF4B	21	19	2	4	21	19	2	4	323.31	0.9214	1.0393	NaN	0.64677	1.0362	0.97068	NaN	0.568
E7EX40	Rab11 family-interacting protein 1	RAB11FIP1	1	4	0	0	1	4	0	0	4.4304	1.1082	0.84727	NaN	NaN	1.0821	1.0737	NaN	NaN
F5H2I2	ATP-dependent RNA helicase DDX55	DDX55	1	1	0	0	1	1	0	0	50.672	NaN	0.89342	NaN	NaN	NaN	0.9627	NaN	NaN
E9PGZ1	Caldesmon	CALD1	8	7	1	4	8	7	1	4	6.877	1.104	0.82989	NaN	NaN	0.82031	1.1299	NaN	NaN
E7EX48	Serine/threonine-protein kinase Nek4	NEK4	0	0	0	1	0	0	0	1	1.9939	NaN	NaN	NaN	NaN	NaN	NaN	NaN	NaN
E7EX90	Dynactin subunit 1	DCTN1	20	19	0	0	20	19	0	0	160.41	0.86527	0.79684	NaN	NaN	0.78968	0.82596	NaN	NaN
E9PAR2	cAMP-responsive element modulator	CREM	2	3	0	0	0	1	0	0	11.989	1.2208	1.0045	NaN	NaN	0.92319	0.92215	NaN	NaN
F8VZJ2	Nascent polypeptide-associated complex subunit alpha	NACA	7	8	0	0	7	8	0	0	199.4	0.96066	0.93658	NaN	NaN	1.0225	1.0108	NaN	NaN
E9PB87	WAS/WASL-interacting protein family member 1	WIPF1	2	1	0	0	2	1	0	0	6.8239	NaN	NaN	NaN	NaN	NaN	NaN	NaN	NaN
E9PB93	DNA-directed RNA polymerase II subunit RPB4	POLR2D	1	1	0	0	1	1	0	0	2.6372	NaN	1.1157	NaN	NaN	NaN	1.1985	NaN	NaN
F6PQP6	Epsin-2	EPN2	1	0	1	0	1	0	1	0	1.762	NaN	NaN	NaN	NaN	NaN	NaN	NaN	NaN
E9PCB6	Neurolysin, mitochondrial	NLN	3	3	0	0	3	3	0	0	7.1755	1.0962	0.92483	NaN	NaN	1.2507	0.76798	NaN	NaN
E9PD09	GRAM domain-containing protein 3	GRAMD3	3	3	0	0	3	3	0	0	15.388	1.1668	1.4979	NaN	NaN	1.2123	1.1455	NaN	NaN
E9PDF6	Unconventional myosin-Ib	MYO1B	9	7	0	0	9	7	0	0	48.787	0.91073	1.0781	NaN	NaN	0.8323	1.0888	NaN	NaN
E9PDU6	Calponin	CNN3	5	3	0	0	5	3	0	0	5.3454	1.1159	0.69383	NaN	NaN	1.0272	1.2618	NaN	NaN
E9PE85	COMM domain-containing protein 1	COMMD1	2	2	0	0	2	2	0	0	156.8	0.70236	NaN	NaN	NaN	0.88762	0.8098	NaN	NaN
E9PEJ4	Acetyltransferase component of pyruvate dehydrogenase complex	DLAT	10	11	0	0	10	11	0	0	50.616	0.92418	0.98775	NaN	NaN	1.0296	0.95862	NaN	NaN
H0Y547	Phospholipid-transporting ATPase	ATP11A	1	0	0	0	1	0	0	0	4.2777	0.69653	NaN	NaN	NaN	1.033	NaN	NaN	NaN
E9PEQ6	Peptidyl-prolyl cis-trans isomerase	PPIE	6	4	0	0	5	3	0	0	152.36	1.034	1.091	NaN	NaN	0.99603	0.84003	NaN	NaN
E9PF10	Nuclear pore complex protein Nup155	NUP155	21	19	0	0	21	19	0	0	323.31	0.85757	0.98823	NaN	NaN	0.9307	0.83749	NaN	NaN
E9PF16	Acyl-CoA synthetase family member 2, mitochondrial	ACSF2	3	2	0	0	3	2	0	0	18.154	1.4293	0.96337	NaN	NaN	1.1625	0.84139	NaN	NaN
E9PF19	Transducin beta-like protein 2	TBL2	10	8	0	0	10	8	0	0	89.736	1.1589	1.0824	NaN	NaN	1.0264	1.2153	NaN	NaN
E9PFG9	WD repeat-containing and planar cell polarity effector protein fritz homolog	WDPCP	0	1	0	0	0	1	0	0	-2	NaN	NaN	NaN	NaN	NaN	NaN	NaN	NaN	+
E9PFK9	Rab5 GDP/GTP exchange factor	RABGEF1	2	2	0	0	2	2	0	0	3.6025	NaN	0.78259	NaN	NaN	NaN	1.2631	NaN	NaN
E9PFP1	Phosphatidylinositol 3-kinase regulatory subunit beta	PIK3R2	1	1	0	0	1	1	0	0	2.3136	NaN	NaN	NaN	NaN	NaN	NaN	NaN	NaN
E9PFR3	Serine/threonine-protein phosphatase 2A 56 kDa regulatory subunit delta isoform	PPP2R5D	11	10	0	0	8	7	0	0	62.775	0.89959	0.9565	NaN	NaN	0.96785	0.89064	NaN	NaN
F5GYT8	Methylcrotonoyl-CoA carboxylase subunit alpha, mitochondrial	MCCC1	1	1	0	0	1	1	0	0	3.1767	NaN	0.88295	NaN	NaN	NaN	0.58849	NaN	NaN
E9PG46	AP2-associated protein kinase 1	AAK1	1	1	0	0	1	1	0	0	1.4863	NaN	NaN	NaN	NaN	NaN	NaN	NaN	NaN
Q5TG12	Protein-tyrosine-phosphatase	PTPRK	1	1	0	0	1	1	0	0	2.2483	NaN	NaN	NaN	NaN	NaN	NaN	NaN	NaN
E9PGF6	Pleckstrin homology-like domain family B member 2	PHLDB2	2	1	0	0	2	1	0	0	3.0927	NaN	NaN	NaN	NaN	NaN	NaN	NaN	NaN
E9PGT1	Translin	TSN	11	11	0	0	11	11	0	0	156.51	0.91003	0.89186	NaN	NaN	1.0575	0.9529	NaN	NaN
E9PGT3	Ribosomal protein S6 kinase	RPS6KA1	9	7	0	0	5	3	0	0	15.971	0.83116	0.94666	NaN	NaN	0.8774	0.80035	NaN	NaN
E9PGT6	COP9 signalosome complex subunit 8	COPS8	3	3	0	0	3	3	0	0	79.317	0.90688	0.90283	NaN	NaN	0.96398	1.0119	NaN	NaN
E9PH64	NADH dehydrogenase [ubiquinone] 1 beta subcomplex subunit 9	NDUFB9	3	3	0	0	3	3	0	0	13.283	1.2251	1.3288	NaN	NaN	1.1688	1.2325	NaN	NaN
E9PHI4	SUN domain-containing protein 1	SUN1	5	7	0	0	5	7	0	0	9.385	1.2592	1.244	NaN	NaN	1.2093	1.209	NaN	NaN
E9PHI6	Cytoplasmic dynein 1 light intermediate chain 1	DYNC1LI1	11	8	0	1	11	8	0	1	28.57	0.97064	1.0723	NaN	NaN	1.1067	1.0831	NaN	NaN
E9PHM2	Probable leucine--tRNA ligase, mitochondrial	LARS2	3	5	0	0	3	5	0	0	5.5842	1.0533	1.1905	NaN	NaN	1.2687	1.2211	NaN	NaN
E9PK52	Band 4.1-like protein 2	EPB41L2	3	5	0	0	3	4	0	0	13.877	2.0101	0.89685	NaN	NaN	1.7016	0.77467	NaN	NaN
E9PIF7		CHORDC1	2	2	0	0	1	1	0	0	1.6598	1.2649	0.91864	NaN	NaN	0.95016	1.4733	NaN	NaN
E9PIG5	Rho-related GTP-binding protein RhoD	RHOD	2	1	0	0	2	1	0	0	4.0609	0.74099	NaN	NaN	NaN	0.85651	NaN	NaN	NaN
E9PIY2	Deuterosome protein 1	CCDC67	1	1	0	0	1	1	0	0	1.4939	NaN	NaN	NaN	NaN	NaN	NaN	NaN	NaN
E9PJ42	Transmembrane protein 41B	TMEM41B	1	1	0	0	1	1	0	0	12.01	0.94484	0.9613	NaN	NaN	0.93601	1.0305	NaN	NaN
E9PMY3	Protein tyrosine phosphatase type IVA 2	PTP4A2	3	2	0	0	3	2	0	0	43.972	1.2608	1.1105	NaN	NaN	1.1032	1.1997	NaN	NaN
E9PJH7	Mitochondrial glutamate carrier 1	SLC25A22	4	4	0	0	4	4	0	0	10.494	1.357	1.1932	NaN	NaN	0.96406	1.2837	NaN	NaN
G3V1E0	F-box only protein 3	FBXO3	1	1	0	0	1	1	0	0	3.5177	NaN	0.5868	NaN	NaN	NaN	1.0797	NaN	NaN
E9PJN8		MS4A8	0	0	0	1	0	0	0	1	-2	NaN	NaN	NaN	NaN	NaN	NaN	NaN	NaN	+
H0YEG5	Complex I assembly factor TMEM126B, mitochondrial	TMEM126B	1	0	0	0	1	0	0	0	2.3255	NaN	NaN	NaN	NaN	NaN	NaN	NaN	NaN
E9PK54		HSPA8	18	18	0	0	1	1	0	0	-2	NaN	NaN	NaN	NaN	NaN	NaN	NaN	NaN	+
E9PS17	N-terminal kinase-like protein	SCYL1	10	9	0	0	10	9	0	0	36.62	0.83842	0.52651	NaN	NaN	0.82361	0.62251	NaN	NaN
E9PK80	NAD-dependent protein deacetylase sirtuin-3, mitochondrial	SIRT3	1	1	0	0	1	1	0	0	1.6738	NaN	NaN	NaN	NaN	NaN	NaN	NaN	NaN
H7BXH2	Serine/threonine-protein phosphatase 6 regulatory subunit 3	PPP6R3	9	12	0	0	9	12	0	0	96.731	1.0106	1.0497	NaN	NaN	1.0626	1.0035	NaN	NaN
E9PKH2		SERPINH1	13	13	1	0	0	0	1	0	1.5884	NaN	NaN	NaN	NaN	NaN	NaN	NaN	NaN
E9PKP7	Nucleolar transcription factor 1	UBTF	6	7	0	1	6	7	0	1	14.757	1.0243	1.0872	NaN	NaN	1.1917	1.2144	NaN	NaN
E9PLH5	Suppression of tumorigenicity 5 protein	ST5	1	1	0	0	1	1	0	0	-2	NaN	NaN	NaN	NaN	NaN	NaN	NaN	NaN	+
F6XC58	Acyl-coenzyme A thioesterase THEM4	THEM4	1	2	0	0	1	2	0	0	2.5794	NaN	NaN	NaN	NaN	NaN	NaN	NaN	NaN
E9PLK3	Puromycin-sensitive aminopeptidase	NPEPPS	33	33	0	0	33	33	0	0	323.31	0.90015	1.0382	NaN	NaN	0.98415	0.89999	NaN	NaN
I3L3B4	Vitamin K epoxide reductase complex subunit 1	VKORC1	1	1	0	0	1	1	0	0	3.4006	NaN	1.0746	NaN	NaN	NaN	1.2308	NaN	NaN
E9PM62	Protein wntless homolog	WLS	3	3	0	0	3	3	0	0	4.5427	1.1333	1.1675	NaN	NaN	1.0807	1.2118	NaN	NaN
E9PM92	Small acidic protein	C11orf58	4	4	0	0	4	4	0	0	77.023	1.0588	1.1083	NaN	NaN	1.002	1.0679	NaN	NaN
E9PMW5	Tripartite motif-containing protein 3	TRIM3	0	2	0	0	0	2	0	0	2.7305	NaN	NaN	NaN	NaN	NaN	NaN	NaN	NaN
E9PMQ6	Heat shock factor protein 1	HSF1	1	1	0	0	1	1	0	0	1.5252	NaN	NaN	NaN	NaN	NaN	NaN	NaN	NaN
E9PRJ3	Tetraspanin	CD151	2	2	0	0	2	2	0	0	3.4994	1.5931	1.0633	NaN	NaN	1.1044	1.0933	NaN	NaN
E9PMR6	Rho guanine nucleotide exchange factor 12	ARHGEF12	0	0	0	1	0	0	0	1	12.665	NaN	NaN	NaN	NaN	NaN	NaN	NaN	NaN
E9PMS6	LIM domain only protein 7	LMO7	15	16	0	0	15	16	0	0	48.761	1.0399	1.0257	NaN	NaN	1.0276	1.0582	NaN	NaN
E9PN76	RING finger protein 214	RNF214	1	0	0	0	1	0	0	0	2.2881	NaN	NaN	NaN	NaN	NaN	NaN	NaN	NaN
E9PN81	Ribonuclease H2 subunit C	RNASEH2C	2	4	0	0	2	4	0	0	7.2243	1.1768	1.0491	NaN	NaN	0.90765	0.88238	NaN	NaN
F8W6C6	BSD domain-containing protein 1	BSDC1	1	1	0	0	1	1	0	0	1.866	NaN	NaN	NaN	NaN	NaN	NaN	NaN	NaN
E9PNR2	Ras and Rab interactor 1	RIN1	2	1	0	0	2	1	0	0	4.3172	NaN	NaN	NaN	NaN	NaN	NaN	NaN	NaN
E9PNW8	Fatty acyl-CoA reductase 1	FAR1	4	3	0	0	4	3	0	0	9.7686	0.67649	0.96843	NaN	NaN	0.85568	0.7943	NaN	NaN
E9PQ47	Zinc finger protein-like 1	ZFPL1	2	1	0	0	2	1	0	0	3.1917	0.79009	0.9156	NaN	NaN	1.051	0.53415	NaN	NaN
E9PPG8	Protein Hikeshi	C11orf73	2	1	0	0	2	1	0	0	3.3338	1.4361	NaN	NaN	NaN	1.067	NaN	NaN	NaN
G3V158	Deoxyribose-phosphate aldolase	DERA	2	4	0	0	2	4	0	0	9.3014	0.63032	0.84205	NaN	NaN	0.70464	0.82566	NaN	NaN
E9PPQ1	Tumor protein D53	TPD52L1	3	3	0	0	3	3	0	0	17.41	0.80663	0.70896	NaN	NaN	0.85859	1.1636	NaN	NaN
E9PPW7	NADH dehydrogenase [ubiquinone] iron-sulfur protein 8, mitochondrial	NDUFS8	3	3	0	0	3	3	0	0	19.12	1.1812	1.1805	NaN	NaN	1.1257	1.1364	NaN	NaN
E9PQM0	Phosphatidylglycerophosphatase and protein-tyrosine phosphatase 1	PTPMT1	1	0	0	0	1	0	0	0	1.82	NaN	NaN	NaN	NaN	NaN	NaN	NaN	NaN
E9PQW4	Mitogen-activated protein kinase	MAPK3	5	6	0	0	2	2	0	0	4.0299	0.89246	0.71508	NaN	NaN	0.84189	0.90654	NaN	NaN
E9PR30	40S ribosomal protein S30	FAU	2	3	1	1	2	3	1	1	6.8077	1.0006	1.0231	0.01825	0.014687	1.0127	1.0048	NaN	0.00414
E9PRG8	Uncharacterized protein C11orf98	C11orf98	0	1	0	0	0	1	0	0	2.4975	NaN	0.73616	NaN	NaN	NaN	1.1117	NaN	NaN
E9PRQ7	UBX domain-containing protein 1	UBXN1	6	7	0	0	6	7	0	0	249.54	1.1423	1.0512	NaN	NaN	0.94151	1.1124	NaN	NaN
E9PS74	Solute carrier family 43 member 3	SLC43A3	1	0	0	0	1	0	0	0	1.4555	0.76141	NaN	NaN	NaN	0.50629	NaN	NaN	NaN
E9PSI1	Transmembrane 9 superfamily member 1	TM9SF1	2	4	0	0	0	3	0	0	16.922	0.75705	0.94958	NaN	NaN	0.83182	0.9153	NaN	NaN
F1T0I1	Protein transport protein Sec16A	SEC16A	22	21	0	0	1	0	0	0	2.8248	NaN	NaN	NaN	NaN	NaN	NaN	NaN	NaN
F2Z2B0	Mitochondrial import inner membrane translocase subunit Tim10 B	TIMM10B	1	1	0	0	1	1	0	0	2.9092	NaN	NaN	NaN	NaN	NaN	NaN	NaN	NaN
F2Z2B9	Gamma-tubulin complex component 2	TUBGCP2	2	2	0	0	2	2	0	0	4.8137	0.7784	1.3199	NaN	NaN	1.0032	0.9606	NaN	NaN
F2Z2T2	DNA repair protein complementing XP-A cells	XPA	1	1	0	0	1	1	0	0	8.242	NaN	NaN	NaN	NaN	NaN	NaN	NaN	NaN
F2Z2W7	tRNA (uracil-5-)-methyltransferase homolog A	TRMT2A	3	2	0	0	3	2	0	0	5.3799	0.74021	0.95542	NaN	NaN	0.81634	0.87517	NaN	NaN
F2Z2X4	Exportin-4	XPO4	3	2	0	0	3	2	0	0	6.8742	0.8818	0.56598	NaN	NaN	1.2334	0.7988	NaN	NaN
F2Z2Y8	Toll-interacting protein	TOLLIP	2	2	0	0	2	2	0	0	6.2666	0.84441	1.0112	NaN	NaN	1.4651	2.0198	NaN	NaN
J3JS74	Granulocyte-macrophage colony-stimulating factor receptor subunit alpha	CSF2RA	1	1	0	0	1	1	0	0	5.7024	NaN	NaN	NaN	NaN	NaN	NaN	NaN	NaN
F2Z3H6	B-cell CLL/lymphoma 7 protein family member B	BCL7B	2	1	0	0	2	1	0	0	5.3808	1.0626	NaN	NaN	NaN	0.94415	NaN	NaN	NaN
F2Z3J4	Torsin-3A	TOR3A	1	1	0	0	1	1	0	0	2.5107	0.90025	NaN	NaN	NaN	1.2571	NaN	NaN	NaN
F2Z3J9	Prostaglandin reductase 1	PTGR1	11	10	0	0	11	10	0	0	86.25	0.95336	0.93854	NaN	NaN	0.9438	1.0214	NaN	NaN
I3L471	Phosphatidylinositol transfer protein alpha isoform	PITPNA	2	3	0	0	2	2	0	0	2.7115	0.75331	1.837	NaN	NaN	0.99282	0.94048	NaN	NaN
F5GWH5	Transmembrane protein 258	TMEM258	1	1	0	0	1	1	0	0	2.1766	0.81362	1.1875	NaN	NaN	0.88908	1.0441	NaN	NaN
F5GWN5	Phosphatidylinositol 4-phosphate 3-kinase C2 domain-containing subunit beta	PIK3C2B	8	8	0	0	8	8	0	0	24.168	1.0926	1.053	NaN	NaN	1.1664	1.155	NaN	NaN
F5GWT4	Serine/threonine-protein kinase WNK1	WNK1	10	10	1	1	10	10	1	1	41.016	1.1857	0.83663	0.98483	0.36823	1.1402	0.98701	NaN	NaN
F5GX39	Transmembrane emp24 domain-containing protein 2	TMED2	3	3	0	0	3	3	0	0	6.4003	0.99571	1.0254	NaN	NaN	0.94412	1.0319	NaN	NaN
F5GXJ9	CD166 antigen	ALCAM	7	8	0	1	7	8	0	1	47.073	1.218	0.76306	NaN	NaN	0.942	0.98829	NaN	NaN
F5GXU9	2-oxoisovalerate dehydrogenase subunit alpha, mitochondrial	BCKDHA	2	1	0	0	2	1	0	0	15.288	0.94582	NaN	NaN	NaN	1.0653	NaN	NaN	NaN
F5GXW6	Brain protein I3	BRI3	1	1	0	0	1	1	0	0	5.7763	1.1102	1.259	NaN	NaN	1.1823	0.99343	NaN	NaN
F5GXX5	Dolichyl-diphosphooligosaccharide--protein glycosyltransferase subunit DAD1	DAD1	4	4	0	0	4	4	0	0	75.564	1.0371	1.4215	NaN	NaN	1.0062	1.0397	NaN	NaN
Q68DM5	Uracil-DNA glycosylase	DKFZp781L1143	1	1	0	0	1	1	0	0	6.3635	NaN	NaN	NaN	NaN	NaN	NaN	NaN	NaN
F5GYH0	Germ cell-specific gene 1 protein	GSG1	0	1	0	0	0	1	0	0	-2	NaN	NaN	NaN	NaN	NaN	NaN	NaN	NaN	+
F5GYJ5	Succinate dehydrogenase assembly factor 2, mitochondrial	SDHAF2	2	2	0	0	2	2	0	0	4.2547	1.6855	0.87676	NaN	NaN	1.1627	0.88122	NaN	NaN
F5GYQ1	V-type proton ATPase subunit d 1	ATP6V0D1	4	5	0	0	4	5	0	0	12.578	1.1941	0.97469	NaN	NaN	1.1153	0.929	NaN	NaN
F5GZ90	Denticleless protein homolog	DTL	0	0	1	0	0	0	1	0	2.5815	NaN	NaN	NaN	NaN	NaN	NaN	NaN	NaN
F8WCM7	Thiamin pyrophosphokinase 1	TPK1	1	1	0	0	1	1	0	0	3.0741	NaN	NaN	NaN	NaN	NaN	NaN	NaN	NaN
F5GZP6	Liprin-beta-1	PPFIBP1	0	2	0	0	0	2	0	0	1.5374	NaN	1.0831	NaN	NaN	NaN	0.98652	NaN	NaN
F5GZR7	Zinc finger protein AEBP2	AEBP2	1	0	0	0	1	0	0	0	3.0405	NaN	NaN	NaN	NaN	NaN	NaN	NaN	NaN
F5GZS6	4F2 cell-surface antigen heavy chain	SLC3A2	39	36	0	0	1	1	0	0	323.31	0.90218	1.1234	NaN	NaN	1.0899	0.89838	NaN	NaN
F5H0F9	Anaphase-promoting complex subunit 5	ANAPC5	6	5	0	0	6	5	0	0	17.059	0.98528	0.90394	NaN	NaN	0.97904	1.0694	NaN	NaN
F5H0R1	Speckle targeted PIP5K1A-regulated poly(A) polymerase	TUT1	2	1	0	0	2	1	0	0	3.658	NaN	0.89899	NaN	NaN	NaN	0.98849	NaN	NaN
F5H0U5	Glycolipid transfer protein	GLTP	2	2	0	0	2	2	0	0	5.5984	1.2535	0.93876	NaN	NaN	0.72182	0.95832	NaN	NaN
F5H7L5	Myeloid leukemia factor 2	MLF2	1	2	0	0	1	2	0	0	7.0061	NaN	0.81347	NaN	NaN	NaN	0.91499	NaN	NaN
F5H1S9	tRNA pseudouridine synthase	PUS1	6	5	0	0	6	5	0	0	31.362	0.84297	1.1624	NaN	NaN	0.99166	0.93073	NaN	NaN
F5H1Y4	Golgi-associated PDZ and coiled-coil motif-containing protein	GOPC	3	2	0	0	3	2	0	0	4.5661	0.59925	1.314	NaN	NaN	1.4786	1.4088	NaN	NaN
F5H245	L-lactate dehydrogenase	LDHC	1	2	0	0	0	1	0	0	2.7687	NaN	NaN	NaN	NaN	NaN	NaN	NaN	NaN
F5H2U8	High mobility group protein HMGI-C	HMGA2	1	1	0	0	1	1	0	0	11.69	NaN	NaN	NaN	NaN	NaN	NaN	NaN	NaN
H0YGC7	Acyl-CoA synthetase family member 3, mitochondrial	ACSF3	1	1	0	0	1	1	0	0	2.2612	0.31396	0.83706	NaN	NaN	0.99056	0.56278	NaN	NaN
F5H365	Protein transport protein Sec23A	SEC23A	27	26	0	0	24	23	0	0	323.31	0.9948	1.0217	NaN	NaN	0.96494	0.88859	NaN	NaN
F5H3Y4	Probable ATP-dependent RNA helicase DHX37	DHX37	2	0	0	0	2	0	0	0	4.9425	NaN	NaN	NaN	NaN	NaN	NaN	NaN	NaN
F5H442	Tumor susceptibility gene 101 protein	TSG101	6	5	0	0	6	5	0	0	11.363	0.98364	0.81744	NaN	NaN	0.82992	1.0335	NaN	NaN
F5H4B6	Aldehyde dehydrogenase family 16 member A1	ALDH16A1	2	3	0	0	2	3	0	0	18.999	0.64529	0.74344	NaN	NaN	0.43543	0.55308	NaN	NaN
F8VY35	Nucleosome assembly protein 1-like 1	NAP1L1	15	18	0	0	3	4	0	0	323.31	1.0086	1.0736	NaN	NaN	1.034	0.97778	NaN	NaN
F5H5B4	Serine/threonine-protein kinase 4	STK4	1	1	0	0	1	1	0	0	2.8067	0.96765	0.68991	NaN	NaN	0.89826	1.1212	NaN	NaN
F5H5I6	G-rich sequence factor 1	GRSF1	13	14	1	1	13	14	1	1	99.764	0.87513	0.95843	NaN	NaN	1.0008	0.93668	NaN	NaN
F5H619	HEAT repeat-containing protein 5A	HEATR5A	6	8	0	0	6	8	0	0	27.978	1.0484	0.90293	NaN	NaN	0.83531	1.1138	NaN	NaN
F5H669	Cleavage and polyadenylation specificity factor subunit 7	CPSF7	7	6	0	0	7	6	0	0	17.443	1.0021	0.89493	NaN	NaN	0.91877	0.82741	NaN	NaN
F5H6U7	Vesicle transport protein GOT1B	GOLT1B	3	2	0	0	3	2	0	0	8.6154	0.82246	0.79671	NaN	NaN	0.8392	0.91747	NaN	NaN
F5H702	39S ribosomal protein L48, mitochondrial	MRPL48	2	4	0	0	2	4	0	0	7.4089	1.1013	0.79282	NaN	NaN	1.1519	0.92621	NaN	NaN
F5H7B9		TULP3	1	0	0	0	1	0	0	0	-2	NaN	NaN	NaN	NaN	NaN	NaN	NaN	NaN	+
F5H7D6	Transducin-like enhancer protein 3	TLE3	6	5	0	0	4	4	0	0	29.215	0.85036	1.0268	NaN	NaN	1.0462	0.73045	NaN	NaN
F5H872	Mediator of RNA polymerase II transcription subunit 21	MED21	0	1	0	0	0	1	0	0	1.9001	NaN	NaN	NaN	NaN	NaN	NaN	NaN	NaN
F5H8F7	Set1/Ash2 histone methyltransferase complex subunit ASH2	ASH2L	1	2	0	0	1	2	0	0	7.71	NaN	1.0935	NaN	NaN	NaN	0.93362	NaN	NaN
F5H8H2	Mevalonate kinase	MVK	4	4	0	0	4	4	0	0	60.448	1.0689	1.0112	NaN	NaN	1.1726	1.2337	NaN	NaN
F6QDS0	ATP-dependent RNA helicase DDX19B	DDX19A	15	13	0	0	1	1	0	0	12.396	NaN	NaN	NaN	NaN	NaN	NaN	NaN	NaN
H7C3P4	N-acetylglucosamine-6-sulfatase	GNS	6	6	0	0	6	6	0	0	32.531	1.1721	1.1525	NaN	NaN	1.0238	1.0961	NaN	NaN
F6SA91	TNF receptor-associated factor 4	TRAF4	1	1	0	0	1	1	0	0	4.7506	NaN	NaN	NaN	NaN	NaN	NaN	NaN	NaN
Q5SZR4	Tudor and KH domain-containing protein	TDRKH	3	3	0	0	3	3	0	0	18.928	0.56921	1.1395	NaN	NaN	0.42612	1.0221	NaN	NaN
F6TLX2	Glyoxalase domain-containing protein 4	GLOD4	12	10	0	0	12	10	0	0	34.365	1.0302	1.0569	NaN	NaN	1.0952	1.0983	NaN	NaN
F6UZG9	F-box only protein 18	FBXO18	1	1	0	0	1	1	0	0	-2	1.0546	NaN	NaN	NaN	1.0189	NaN	NaN	NaN	+
F6VRR5	Polymerase delta-interacting protein 3	POLDIP3	10	12	1	0	10	12	1	0	63.981	1.3222	1.2335	NaN	NaN	1.1668	1.2636	NaN	NaN
F8U8C0	Tumor necrosis factor receptor superfamily member 10A	TNFRSF10A	0	1	0	0	0	1	0	0	2.3698	NaN	NaN	NaN	NaN	NaN	NaN	NaN	NaN
F8VP53	2-methoxy-6-polyprenyl-1,4-benzoquinol methylase, mitochondrial	COQ5	1	0	0	0	1	0	0	0	1.7335	NaN	NaN	NaN	NaN	NaN	NaN	NaN	NaN
F8VP72	Actin-related protein 6	ACTR6	2	1	0	0	2	1	0	0	2.1486	NaN	0.57348	NaN	NaN	NaN	0.56186	NaN	NaN
F8VP97	CCR4-NOT transcription complex subunit 2	CNOT2	3	2	0	0	3	2	0	0	6.3298	1.5442	1.3549	NaN	NaN	1.125	1.1978	NaN	NaN
F8VPD4	CAD protein	CAD	58	54	1	1	55	51	1	1	323.31	0.8461	0.79116	NaN	NaN	0.80882	0.86386	NaN	NaN
F8VR31	DNA replication ATP-dependent helicase/nuclease DNA2	DNA2	0	1	0	0	0	1	0	0	2.5935	NaN	NaN	NaN	NaN	NaN	NaN	NaN	NaN
F8VSL3	Nuclear transcription factor Y subunit beta	NFYB	1	0	0	0	1	0	0	0	2.8133	NaN	NaN	NaN	NaN	NaN	NaN	NaN	NaN
F8VUA2	Charged multivesicular body protein 1a	CHMP1A	5	1	0	0	5	1	0	0	5.5393	0.82169	NaN	NaN	NaN	0.78908	NaN	NaN	NaN
F8VV56	Tetraspanin	CD63	3	3	0	0	3	3	0	0	8.4764	1.0055	0.81838	NaN	NaN	0.94775	0.87167	NaN	NaN
F8VVA7	Coatomer subunit zeta-1	COPZ1	7	6	0	0	7	6	0	0	48.165	1.0592	1.0781	NaN	NaN	0.92025	1.0598	NaN	NaN
Q5JRU2	Caspase	CASP9	2	2	0	0	2	2	0	0	34.433	0.66326	0.87077	NaN	NaN	0.83839	0.61595	NaN	NaN
F8VW44		SLC8B1	1	1	0	0	1	1	0	0	-2	NaN	NaN	NaN	NaN	NaN	NaN	NaN	NaN	+
F8VWW8	Acid sphingomyelinase-like phosphodiesterase 3b	SMPDL3B	0	2	0	0	0	2	0	0	1.6262	NaN	1.0006	NaN	NaN	NaN	1.133	NaN	NaN
F8VWZ9	Homeobox protein Nkx-6.1	NKX6-1	1	1	0	0	1	1	0	0	-2	NaN	NaN	NaN	NaN	NaN	NaN	NaN	NaN	+
F8VXG7	Protein SCAF11	SCAF11	6	3	0	0	6	3	0	0	19.432	1.0806	1.0074	NaN	NaN	0.97362	0.8427	NaN	NaN
F8VXU5	Vacuolar protein sorting-associated protein 29	VPS29	7	7	0	0	7	7	0	0	28.34	1.0042	1.0185	NaN	NaN	0.98597	0.97059	NaN	NaN
F8VY01	FYVE, RhoGEF and PH domain-containing protein 6	FGD6	0	3	0	0	0	3	0	0	1.626	NaN	1.1481	NaN	NaN	NaN	1.592	NaN	NaN
F8VY02		ERP29	9	10	0	0	0	1	0	0	-2	NaN	NaN	NaN	NaN	NaN	NaN	NaN	NaN	+
F8VYE8	Serine/threonine-protein phosphatase	PPP1CC	14	14	0	0	2	2	0	0	10.237	0.9554	1.0582	NaN	NaN	1.0924	0.84341	NaN	NaN
F8VZB4		ACSS3	1	1	0	0	1	1	0	0	-2	NaN	NaN	NaN	NaN	NaN	NaN	NaN	NaN	+
F8W1A4	Adenylate kinase 2, mitochondrial	AK2	17	15	0	1	17	15	0	1	131.48	0.95428	1.0196	NaN	NaN	0.96376	0.97763	NaN	NaN
F8W1I5	Myosin light chain 6B	MYL6B	3	3	0	0	1	1	0	0	1.4778	NaN	NaN	NaN	NaN	NaN	NaN	NaN	NaN
F8W543		NAP1L1	13	15	0	0	1	1	0	0	1.9362	NaN	1.0919	NaN	NaN	NaN	2.006	NaN	NaN
F8W6G1	Nuclear receptor-binding protein	NRBP1	6	7	0	0	6	7	0	0	40.415	1.1458	1.1134	NaN	NaN	1.0426	1.05	NaN	NaN
F8W7C6		RPL10	9	9	0	0	1	1	0	0	7.9793	1.2447	1.0235	NaN	NaN	1.3766	1.0694	NaN	NaN
F8W7Q4	Protein FAM162A	FAM162A	3	4	0	0	3	4	0	0	52.779	1.0093	1.1489	NaN	NaN	1.0812	1.0756	NaN	NaN
F8W7U8	Double-strand break repair protein MRE11A	MRE11A	11	13	0	0	11	13	0	0	40.348	0.76566	1.2086	NaN	NaN	0.93982	0.71576	NaN	NaN
F8W7W8	Hereditary hemochromatosis protein	HFE	1	1	0	0	1	1	0	0	1.5313	NaN	NaN	NaN	NaN	NaN	NaN	NaN	NaN
F8W8I6	Nucleolysin TIA-1 isoform p40	TIA1	8	9	2	2	2	2	1	1	96.247	0.62501	1.1354	0.65248	NaN	0.96569	0.66771	1.4904	NaN
F8W930	Insulin-like growth factor 2 mRNA-binding protein 2	IGF2BP2	3	2	0	0	2	1	0	0	3.4456	1.0518	NaN	NaN	NaN	0.96783	NaN	NaN	NaN
F8W9S7	GTPase-activating protein and VPS9 domain-containing protein 1	GAPVD1	10	9	0	0	10	9	0	0	154.62	0.93445	1.0692	NaN	NaN	1.0045	0.91089	NaN	NaN
F8W9X7	Coiled-coil domain-containing protein 93	CCDC93	1	2	0	0	1	2	0	0	6.5059	NaN	NaN	NaN	NaN	NaN	NaN	NaN	NaN
F8WA11	CLIP-associating protein 1	CLASP1	7	10	0	0	5	8	0	0	209.68	1.0217	1.124	NaN	NaN	1.0759	1.0456	NaN	NaN
F8WA39	Myotubularin-related protein 1	MTMR1	3	2	0	0	3	2	0	0	3.8094	0.79538	NaN	NaN	NaN	0.9443	NaN	NaN	NaN
F8WF27	Transmembrane 4 L6 family member 1	TM4SF1	1	1	0	0	1	1	0	0	2.5589	1.6567	1.118	NaN	NaN	0.8889	1.8398	NaN	NaN
F8WBJ6	RNA-binding protein PNO1	PNO1	2	0	0	0	2	0	0	0	2.2767	NaN	NaN	NaN	NaN	NaN	NaN	NaN	NaN
F8WBV9	Golgin subfamily A member 6-like protein 2	GOLGA6L2	1	2	1	0	1	2	1	0	1.6028	NaN	NaN	NaN	NaN	NaN	NaN	NaN	NaN
F8WCD0	E3 ubiquitin-protein ligase RNF149	RNF149	2	2	0	0	2	2	0	0	8.8487	1.0481	0.76426	NaN	NaN	0.69368	1.1823	NaN	NaN
F8WCF6	Actin-related protein 2/3 complex subunit 4	ARPC4-TTLL3	5	6	0	0	5	6	0	0	18.217	0.91018	1.0155	NaN	NaN	1.0029	0.98793	NaN	NaN
F8WCT7	Solute carrier family 35 member F6	SLC35F6	1	0	0	0	1	0	0	0	4.2535	NaN	NaN	NaN	NaN	NaN	NaN	NaN	NaN
F8WCU9	AT-rich interactive domain-containing protein 2	ARID2	1	3	0	0	1	3	0	0	22.492	0.83355	0.8479	NaN	NaN	0.97711	0.6809	NaN	NaN
F8WD55	Transient receptor potential cation channel subfamily M member 8	TRPM8	0	1	0	0	0	1	0	0	-2	NaN	NaN	NaN	NaN	NaN	NaN	NaN	NaN	+
F8WD66	Vacuolar fusion protein CCZ1 homolog	CCZ1B	0	1	0	0	0	1	0	0	7.984	NaN	NaN	NaN	NaN	NaN	NaN	NaN	NaN
H7BXL1	Transmembrane protein 41A	TMEM41A	1	0	0	0	1	0	0	0	2.5364	0.60722	NaN	NaN	NaN	0.61344	NaN	NaN	NaN
F8WE49	E3 ubiquitin-protein ligase RAD18	RAD18	2	2	0	0	2	2	0	0	1.9513	0.89	1.0446	NaN	NaN	0.98578	1.145	NaN	NaN
F8WEU8	RING-box protein 2	RNF7	0	1	0	0	0	1	0	0	7.1307	NaN	NaN	NaN	NaN	NaN	NaN	NaN	NaN
F8WF48	Translocation protein SEC62	SEC62	2	2	0	0	2	2	0	0	3.958	1.0953	NaN	NaN	NaN	1.0706	NaN	NaN	NaN
G0XQ39	Stromal interaction molecule 1	STIM1	2	3	0	0	2	3	0	0	14.616	1.2952	1.0634	NaN	NaN	0.9379	0.93917	NaN	NaN
G3V0I5	NADH dehydrogenase [ubiquinone] flavoprotein 1, mitochondrial	NDUFV1	9	8	0	0	3	4	0	0	102.24	1.1257	1.2019	NaN	NaN	1.0592	1.0644	NaN	NaN
G3V198	Nuclear pore complex protein Nup160	NUP160	8	13	0	0	8	13	0	0	35.384	0.98178	1.0879	NaN	NaN	0.70803	0.90705	NaN	NaN
G3V1P5	Mediator of RNA polymerase II transcription subunit 15	MED15	2	3	0	0	2	3	0	0	9.3763	0.77857	0.92692	NaN	NaN	1.0701	0.98246	NaN	NaN
G3V2Q1	Heterogeneous nuclear ribonucleoproteins C1/C2	HNRNPC	26	27	6	9	1	1	1	0	25.972	1.0996	NaN	NaN	NaN	1.3341	NaN	NaN	NaN
G3V2U7	Acylphosphatase	ACYP1	4	4	0	0	4	4	0	0	9.3767	1.3333	1.2693	NaN	NaN	1.2073	0.97989	NaN	NaN
G3V3Y1	Prostaglandin reductase 2	PTGR2	1	2	0	0	1	2	0	0	7.6305	NaN	1.0299	NaN	NaN	NaN	0.52924	NaN	NaN
G3V3Z8	Protein numb homolog	NUMB	1	2	0	0	1	2	0	0	3.9884	NaN	1.047	NaN	NaN	NaN	1.2443	NaN	NaN
G3V4H1	Rho-related GTP-binding protein RhoJ	RHOJ	1	1	0	1	0	0	0	1	-2	NaN	NaN	NaN	NaN	NaN	NaN	NaN	NaN	+
G3V4C1	Heterogeneous nuclear ribonucleoproteins C1/C2	HNRNPC	26	27	6	9	1	1	1	1	323.31	1.0289	1.1404	0.96918	1.2469	1.0647	1.0069	1.3993	1.1672
G3V4K3	Spermatogenesis-defective protein 39 homolog	VIPAS39	1	1	0	0	1	1	0	0	2.9924	NaN	NaN	NaN	NaN	NaN	NaN	NaN	NaN
G3V4M9	Inositol-tetrakisphosphate 1-kinase	ITPK1	1	1	0	0	1	1	0	0	4.7884	NaN	1.0777	NaN	NaN	NaN	1.0474	NaN	NaN
G3V4P8	Glia maturation factor beta	GMFB	6	7	0	0	6	7	0	0	70.262	1.0584	1.0999	NaN	NaN	1.0811	1.0312	NaN	NaN
G3V5H8	Protein NDRG2	NDRG2	1	3	0	0	1	3	0	0	40.488	0.90652	0.85399	NaN	NaN	0.84353	1.0376	NaN	NaN
G3V4W4	Glucosamine 6-phosphate N-acetyltransferase	GNPNAT1	4	4	0	0	4	4	0	0	153.81	1.0253	0.93072	NaN	NaN	1.0851	1.1106	NaN	NaN
G3V4X2	Intraflagellar transport protein 43 homolog	IFT43	1	1	0	0	1	1	0	0	2.8707	NaN	NaN	NaN	NaN	NaN	NaN	NaN	NaN
G3V4Z4	Methylmalonate-semialdehyde dehydrogenase [acylating], mitochondrial	ALDH6A1	1	1	2	2	1	1	2	2	7.592	NaN	NaN	0.11455	0.058787	NaN	NaN	NaN	0.059952
G3V529	ATP-dependent RNA helicase DDX24	DDX24	5	4	0	0	5	4	0	0	22.468	1.0132	1.0924	NaN	NaN	1.0813	1.1444	NaN	NaN
G3V599	Melanoma inhibitory activity protein 2	MIA2	3	1	0	0	3	1	0	0	4.7521	1.2402	NaN	NaN	NaN	1.0613	NaN	NaN	NaN
G3V5B9	Thiamine-triphosphatase	THTPA	1	1	0	0	1	1	0	0	1.5105	NaN	NaN	NaN	NaN	NaN	NaN	NaN	NaN
G3V5E1	Cyclin-K	CCNK	3	2	0	0	3	2	0	0	18	0.80122	NaN	NaN	NaN	0.82211	NaN	NaN	NaN
G3V5T9	Cyclin-dependent kinase 2	CDK2	9	8	0	0	7	6	0	0	26.133	0.90182	0.95705	NaN	NaN	0.92742	0.77345	NaN	NaN
G3V5V3	Nuclear export mediator factor NEMF	NEMF	4	1	0	0	4	1	0	0	6.9762	0.79526	NaN	NaN	NaN	1.0151	NaN	NaN	NaN
G3XAH6	Poly(A) polymerase alpha	PAPOLA	7	6	0	0	7	6	0	0	35.267	0.95287	0.81345	NaN	NaN	0.89921	0.89375	NaN	NaN
G3XAI2	Laminin subunit beta-1	LAMB1	10	13	0	0	10	13	0	0	66.808	0.98378	0.93272	NaN	NaN	0.86327	0.92429	NaN	NaN
G3XAN4	Translocating chain-associated membrane protein 1	TRAM1	2	1	0	0	2	1	0	0	93.89	1.1169	0.98273	NaN	NaN	1.24	1.1114	NaN	NaN
G5E975	SWI/SNF-related matrix-associated actin-dependent regulator of chromatin subfamily B member 1	SMARCB1	2	2	0	0	2	2	0	0	5.9564	1.0614	1.2268	NaN	NaN	1.0336	1.041	NaN	NaN
G5E977	Nicotinate phosphoribosyltransferase	NAPRT	4	4	0	0	4	4	0	0	10.691	0.42469	0.44699	NaN	NaN	0.43692	0.73039	NaN	NaN
G5E9A6	Ubiquitin carboxyl-terminal hydrolase	USP11	3	4	0	0	1	3	0	0	6.336	1.1761	0.78224	NaN	NaN	1.0217	0.96921	NaN	NaN
G5E9G7	Neurexin-2	NRXN2	0	1	0	0	0	1	0	0	-2	NaN	NaN	NaN	NaN	NaN	NaN	NaN	NaN	+
G5E9P5	39S ribosomal protein L52, mitochondrial	MRPL52	2	2	0	0	2	2	0	0	59.858	0.43503	0.48398	NaN	NaN	0.24567	0.31703	NaN	NaN
G5E9Q6	Profilin	PFN2	7	7	0	0	2	1	0	0	23.724	0.82442	0.85672	NaN	NaN	0.86177	0.72004	NaN	NaN
G5E9U9	Poly [ADP-ribose] polymerase 12	PARP12	1	1	0	0	1	1	0	0	12.379	NaN	0.89744	NaN	NaN	NaN	0.95423	NaN	NaN
G5E9W7	28S ribosomal protein S22, mitochondrial	MRPS22	6	5	0	0	6	5	0	0	13.951	1.0402	1.0531	NaN	NaN	0.99398	0.9361	NaN	NaN
G5E9Z2	Cleft lip and palate transmembrane protein 1-like protein	CLPTM1L	3	4	0	0	3	4	0	0	12.879	0.81098	1.3667	NaN	NaN	1.4201	0.95488	NaN	NaN
G5E9Z4	Phosphatidylinositol 4-kinase type 2-beta	PI4K2B	1	1	0	0	1	1	0	0	2.6552	NaN	NaN	NaN	NaN	NaN	NaN	NaN	NaN
G5EA06	28S ribosomal protein S27, mitochondrial	MRPS27	5	3	0	0	5	3	0	0	9.9422	1.0171	1.2085	NaN	NaN	1.2115	1.0249	NaN	NaN
G5EA30	CUGBP Elav-like family member 1	CELF1	6	7	4	2	6	7	4	2	25.353	0.86143	1.0367	0.60441	1.321	1.0476	0.90592	1.2347	1
G5EA31	Protein transport protein Sec24C	SEC24C	14	15	0	0	12	13	0	0	54.945	0.9651	0.88299	NaN	NaN	0.9094	0.93549	NaN	NaN
G5EA48	SLIT-ROBO Rho GTPase-activating protein 1	SRGAP1	1	2	0	0	0	1	0	0	3.0465	NaN	0.71742	NaN	NaN	NaN	0.78572	NaN	NaN
G8JLB6	Heterogeneous nuclear ribonucleoprotein H	HNRNPH1	29	29	3	5	11	11	1	1	323.31	0.98255	1.0027	0.89512	0.69465	0.94453	0.98292	0.83864	0.99182
G8JLM4	Usher syndrome type-1C protein-binding protein 1	USHBP1	0	0	1	0	0	0	1	0	-2	NaN	NaN	NaN	NaN	NaN	NaN	NaN	NaN	+
X6RLT1	Negative elongation factor C/D	NELFCD	2	2	0	0	2	2	0	0	2.1356	1.1394	1.219	NaN	NaN	1.2167	0.81091	NaN	NaN
H0Y2V6	Centrosomal protein of 170 kDa	CEP170	7	5	0	0	7	5	0	0	13.631	1.2397	1.0165	NaN	NaN	1.0095	0.82656	NaN	NaN
Q5QPK2	Dolichol-phosphate mannosyltransferase subunit 1	DPM1	2	2	0	0	2	2	0	0	32.663	1.0446	0.85352	NaN	NaN	0.9642	0.85259	NaN	NaN
H0Y3H2	ATP-binding cassette sub-family A member 3	ABCA3	3	2	0	0	3	2	0	0	2.6594	NaN	NaN	NaN	NaN	NaN	NaN	NaN	NaN
H0Y3S9		ARID1B	1	1	0	0	1	1	0	0	-2	NaN	NaN	NaN	NaN	NaN	NaN	NaN	NaN	+
H0Y3V5	Thyroid adenoma-associated protein	THADA	1	2	0	0	1	2	0	0	5.6107	NaN	0.57741	NaN	NaN	NaN	0.66019	NaN	NaN
H0Y432	Centrosomal protein of 55 kDa	CEP55	1	0	0	0	1	0	0	0	2.2062	NaN	NaN	NaN	NaN	NaN	NaN	NaN	NaN
H0Y498	ER degradation-enhancing alpha-mannosidase-like protein 3	EDEM3	1	1	0	0	1	1	0	0	1.9891	NaN	0.96109	NaN	NaN	NaN	0.96193	NaN	NaN
H0Y517	Coiled-coil and C2 domain-containing protein 1B	CC2D1B	4	3	0	0	4	3	0	0	29.325	0.68338	0.63307	NaN	NaN	0.6851	0.79664	NaN	NaN
H0Y580	Translation initiation factor eIF-2B subunit gamma	EIF2B3	2	1	0	0	2	1	0	0	5.4226	1.0805	NaN	NaN	NaN	1.1806	NaN	NaN	NaN
H0Y621	Endoplasmic reticulum-Golgi intermediate compartment protein 3	ERGIC3	4	2	0	0	4	2	0	0	6.7564	0.88638	1.0222	NaN	NaN	0.85127	0.65639	NaN	NaN
H0Y626			4	2	0	1	0	0	0	1	10.009	1.6936	1.0802	NaN	NaN	1.4871	1.489	NaN	NaN
H0Y6U5	Condensin-2 complex subunit G2	NCAPG2	2	1	0	0	2	1	0	0	5.0785	0.79	NaN	NaN	NaN	0.97596	NaN	NaN	NaN
H0Y704	Zinc finger protein 185	ZNF185	4	2	0	1	4	2	0	1	20.022	0.96846	NaN	NaN	NaN	0.80594	NaN	NaN	NaN
Q5H9A7	Metalloproteinase inhibitor 1	TIMP1	1	1	0	0	1	1	0	0	13.293	NaN	NaN	NaN	NaN	NaN	NaN	NaN	NaN
H0Y8C3	Mitochondrial carrier homolog 1	MTCH1	3	2	0	0	3	2	0	0	14.855	0.97238	1.1396	NaN	NaN	1.4768	1.0723	NaN	NaN
H0Y8P4	U3 small nucleolar RNA-associated protein 15 homolog	UTP15	5	1	0	0	5	1	0	0	5.6019	0.92021	0.98344	NaN	NaN	1.0034	0.87161	NaN	NaN
H0Y8X4	2-deoxynucleoside 5-phosphate N-hydrolase 1	DNPH1	5	5	0	0	5	5	0	0	12.548	0.99969	1.0168	NaN	NaN	0.9664	1.0114	NaN	NaN
H0Y947	Protein FAM81B	FAM81B	1	1	0	0	1	1	0	0	2.189	1.2181	NaN	NaN	NaN	1.1033	NaN	NaN	NaN
H0Y987	Phosphoacetylglucosamine mutase	PGM3	16	17	0	0	16	17	0	0	75.368	1.0371	0.91006	NaN	NaN	0.83482	1.0059	NaN	NaN
H0Y993	Protein DEK	DEK	14	12	0	0	14	12	0	0	130.72	1.0718	1.0205	NaN	NaN	1.0316	0.97605	NaN	NaN
H0YA52	Pterin-4-alpha-carbinolamine dehydratase 2	PCBD2	1	1	0	0	1	1	0	0	1.707	NaN	NaN	NaN	NaN	NaN	NaN	NaN	NaN
H0YAN8	Rho guanine nucleotide exchange factor 10	ARHGEF10	2	2	0	0	2	2	0	0	3.2386	0.63414	0.84001	NaN	NaN	0.80016	1.016	NaN	NaN
H0YAX1		LUC7L3	0	1	0	0	0	1	0	0	-2	NaN	NaN	NaN	NaN	NaN	NaN	NaN	NaN	+
H0YAZ3	Vinexin	SORBS3	2	3	0	0	2	3	0	0	23.7	0.76187	0.8966	NaN	NaN	1.0434	0.93165	NaN	NaN
H0YBD7		HNRNPH1	14	14	1	2	0	0	0	0	-2	NaN	NaN	NaN	NaN	NaN	NaN	NaN	NaN	+
H0YBE8		WWC1	2	3	0	0	0	1	0	0	7.9843	0.86799	1.0909	NaN	NaN	0.88802	1.0994	NaN	NaN
H0YBY8	Ectonucleoside triphosphate diphosphohydrolase 4	ENTPD4	1	1	0	0	1	1	0	0	1.6998	NaN	NaN	NaN	NaN	NaN	NaN	NaN	NaN
H0YC42			13	11	2	0	0	0	1	0	6.627	NaN	NaN	NaN	NaN	NaN	NaN	NaN	NaN
H0YCN4	DCN1-like protein	DCUN1D5	4	3	0	0	4	3	0	0	5.0626	1.0047	0.88387	NaN	NaN	1.1047	1.0088	NaN	NaN
H0YCU9	Transgelin	TAGLN	0	0	2	2	0	0	2	2	7.814	NaN	NaN	0.31436	0.10131	NaN	NaN	0.033668	NaN
H0YD13	CD44 antigen	CD44	7	5	1	1	7	5	1	1	56.097	1.4489	1.0901	NaN	NaN	1.0496	1.0848	NaN	NaN
H0YE97		PICALM	1	1	0	0	1	1	0	0	14.405	0.83997	0.93924	NaN	NaN	1.0386	0.83946	NaN	NaN
H0YE25	Parkinson disease 7 domain-containing protein 1	PDDC1	2	2	0	0	2	2	0	0	10.295	1.2255	0.58606	NaN	NaN	0.80476	0.34588	NaN	NaN
H0YEH2	Pumilio homolog 1	PUM1	8	7	0	0	6	6	0	0	37.991	1.1704	1.2156	NaN	NaN	1.0245	1.057	NaN	NaN
H0YFA4	Cysteine-rich protein 2	CRIP2	2	1	0	0	2	1	0	0	6.65	0.67722	NaN	NaN	NaN	1.0357	NaN	NaN	NaN
H0YFD6	Trifunctional enzyme subunit alpha, mitochondrial	HADHA	38	41	1	1	38	41	1	1	323.31	1.0534	1.0876	0.068059	0.064871	0.98525	0.99962	0.3451	0.18207
H0YG72	Integrin-alpha FG-GAP repeat-containing protein 2	ITFG2	1	1	0	0	1	1	0	0	3.1391	NaN	NaN	NaN	NaN	NaN	NaN	NaN	NaN
H0YH34	ADP-ribosylation factor-like protein 13A	ARL13A	0	0	1	0	0	0	1	0	-2	NaN	NaN	NaN	NaN	NaN	NaN	NaN	NaN	+
H0YHA7	60S ribosomal protein L18	RPL18	6	7	1	1	6	7	1	1	56.654	0.98328	1.0189	NaN	1.3743	0.97093	1.0398	NaN	0.89792
H0YI09	Methyltransferase-like protein 7A	METTL7A	4	5	0	0	4	5	0	0	61.124	0.99658	1.1186	NaN	NaN	0.91854	0.90285	NaN	NaN
H0YID3	Serine dehydratase-like	SDSL	1	0	0	0	1	0	0	0	1.943	NaN	NaN	NaN	NaN	NaN	NaN	NaN	NaN
H0YIV9	Glutamyl-tRNA(Gln) amidotransferase subunit C, mitochondrial	GATC	2	3	0	0	2	3	0	0	8.8827	1.9878	0.82706	NaN	NaN	1.1729	0.73967	NaN	NaN
Q96B13	Serine/threonine-protein phosphatase 2A 56 kDa regulatory subunit gamma isoform	PPP2R5C	4	6	0	0	1	3	0	0	6.0271	NaN	1.0717	NaN	NaN	NaN	0.98056	NaN	NaN
H0YJH6	Signal transducer and activator of transcription 6	STAT6	4	4	0	0	4	4	0	0	19.553	1.0285	0.68822	NaN	NaN	0.86696	1.1727	NaN	NaN
H0YL91	Activating signal cointegrator 1	TRIP4	5	4	1	0	5	4	1	0	15.797	0.82353	0.87212	NaN	NaN	0.86225	0.95816	NaN	NaN
H0YLM3	Pre-B-cell leukemia transcription factor 1	PBX1	1	1	1	0	1	1	1	0	9.2844	NaN	NaN	NaN	NaN	NaN	NaN	NaN	NaN
H0YLC7	Fumarylacetoacetase	FAH	3	2	0	0	3	2	0	0	8.837	0.76121	0.85	NaN	NaN	0.65527	1.2883	NaN	NaN
H0YLF3		B2M	4	4	0	0	1	1	0	0	2.8194	0.8631	NaN	NaN	NaN	1.401	NaN	NaN	NaN
H0YMG9		SLC12A1	1	1	0	0	1	1	0	0	-2	0.41558	0.68464	NaN	NaN	2.3235	3.0481	NaN	NaN	+
H0YLK7	Spatacsin	SPG11	1	1	0	0	1	1	0	0	-2	NaN	NaN	NaN	NaN	NaN	NaN	NaN	NaN	+
H0YMC9	Vacuolar protein sorting-associated protein 18 homolog	VPS18	1	2	0	0	1	2	0	0	10.237	NaN	0.81949	NaN	NaN	NaN	0.89957	NaN	NaN
H0YM23	Ankyrin repeat domain-containing protein 17	ANKRD17	5	6	0	0	1	2	0	0	2.0445	NaN	NaN	NaN	NaN	NaN	NaN	NaN	NaN
H0YMJ6	Apoptosis-enhancing nuclease	AEN	1	1	0	0	1	1	0	0	2.6054	NaN	NaN	NaN	NaN	NaN	NaN	NaN	NaN
H0YMT9	Annexin	ANXA2	15	16	0	0	0	1	0	0	1.9019	NaN	NaN	NaN	NaN	NaN	NaN	NaN	NaN
H0YMV8	40S ribosomal protein S27	RPS27L	3	3	0	0	1	1	0	0	3.5567	0.99697	1.2388	NaN	NaN	1.0307	1.0088	NaN	NaN
H0YN26	Acidic leucine-rich nuclear phosphoprotein 32 family member A	ANP32A	10	11	0	1	7	8	0	0	323.31	1.0533	1.0599	NaN	NaN	1.0587	1.0853	NaN	NaN
H0YNG3	Signal peptidase complex catalytic subunit SEC11	SEC11A	3	5	0	0	3	5	0	0	30.05	1.0591	0.93212	NaN	NaN	0.90692	0.92467	NaN	NaN
H0YNN7	UPF0258 protein KIAA1024	KIAA1024	1	0	0	0	1	0	0	0	-2	NaN	NaN	NaN	NaN	NaN	NaN	NaN	NaN	+
H0YNX7	GTP cyclohydrolase 1 feedback regulatory protein	GCHFR	1	1	0	0	1	1	0	0	7.7778	NaN	NaN	NaN	NaN	NaN	NaN	NaN	NaN
H3BLV9	SRSF protein kinase 1	SRPK1	8	9	0	0	6	7	0	0	30.273	1.0037	0.93264	NaN	NaN	0.94993	1.0515	NaN	NaN
H3BM75	TLD domain-containing protein 1	TLDC1	1	3	0	0	1	3	0	0	7.0723	1.0537	1.0916	NaN	NaN	0.81134	1.3206	NaN	NaN
H3BMA1	Mesothelin	MSLN	1	1	0	0	1	1	0	0	2.2119	NaN	NaN	NaN	NaN	NaN	NaN	NaN	NaN
H3BMC9	Lysine-rich nucleolar protein 1	KNOP1	0	1	0	0	0	1	0	0	2.3276	NaN	NaN	NaN	NaN	NaN	NaN	NaN	NaN
H3BV80	RNA-binding protein with serine-rich domain 1	RNPS1	6	6	0	0	6	6	0	0	84.07	1.0976	1.183	NaN	NaN	1.1551	0.97902	NaN	NaN
H3BMU1	IST1 homolog	IST1	3	2	0	0	3	2	0	0	3.674	1.1114	1.2093	NaN	NaN	1.9521	1.22	NaN	NaN
H3BPR6	Biogenesis of lysosome-related organelles complex 1 subunit 6	BLOC1S6	1	1	0	0	1	1	0	0	8.106	NaN	NaN	NaN	NaN	NaN	NaN	NaN	NaN
H3BN64	Abscission/NoCut checkpoint regulator	ZFYVE19	2	1	0	0	2	1	0	0	1.8587	0.87196	0.73619	NaN	NaN	0.81072	1.1038	NaN	NaN
H3BN98			6	7	0	0	3	3	0	0	7.5765	0.77892	0.83568	NaN	NaN	0.86207	0.74658	NaN	NaN
H3BNC9	40S ribosomal protein S17	RPS17	12	10	1	0	12	10	1	0	323.31	0.94653	0.95977	NaN	NaN	0.9597	0.9923	NaN	NaN
H3BNT2	Ubiquinone biosynthesis protein COQ9, mitochondrial	COQ9	4	3	0	0	4	3	0	0	4.2067	0.97001	0.62294	NaN	NaN	0.63013	0.79555	NaN	NaN
H3BTI9	Phosphorylase b kinase gamma catalytic chain, liver/testis isoform	PHKG2	1	0	0	0	1	0	0	0	3.3242	NaN	NaN	NaN	NaN	NaN	NaN	NaN	NaN
H3BS10	Beta-hexosaminidase	HEXA	1	1	0	0	1	1	0	0	2.3127	NaN	NaN	NaN	NaN	NaN	NaN	NaN	NaN
H3BP71	E3 ubiquitin-protein ligase BRE1B	RNF40	9	5	0	1	8	4	0	1	19.463	1.0126	1.1008	NaN	NaN	1.0118	0.94881	NaN	NaN
H3BPE1	Microtubule-actin cross-linking factor 1, isoforms 1/2/3/5	MACF1	17	19	1	1	16	17	1	1	97.294	1.1943	1.1361	0.026643	0.018764	0.93879	1.0106	0.014748	0.0096967
H3BPK3	Hydroxyacylglutathione hydrolase, mitochondrial	HAGH	4	3	1	1	4	3	1	1	11.552	1.0381	1.0116	NaN	NaN	1.118	0.88605	NaN	NaN
H3BU63	Phosphopantothenoylcysteine decarboxylase	PPCDC	1	0	0	0	1	0	0	0	2.2998	NaN	NaN	NaN	NaN	NaN	NaN	NaN	NaN
H3BUD2	Dynactin subunit 5	DCTN5	1	1	0	0	1	1	0	0	3.2662	NaN	1.1298	NaN	NaN	NaN	1.1312	NaN	NaN
H3BRB3	Kinesin-like protein	KIF22	3	3	0	0	3	3	0	0	6.6489	0.84467	1.0077	NaN	NaN	1.0377	0.69031	NaN	NaN
H3BRL3	Ubiquitin domain-containing protein UBFD1	UBFD1	3	3	2	1	3	3	1	1	28.502	1.2941	0.99078	NaN	NaN	0.85226	1.0308	NaN	NaN
K4DIB9	Cysteine-rich protein 1	CRIP1	2	2	2	3	2	2	2	3	29.821	1.5593	1.701	0.061913	0.040782	0.88801	0.99806	0.05039	0.046804
H3BRS4	Homocysteine-responsive endoplasmic reticulum-resident ubiquitin-like domain member 1 protein	HERPUD1	1	1	0	0	1	1	0	0	2.1704	NaN	0.88108	NaN	NaN	NaN	1.3619	NaN	NaN
H3BRW3	FAD-linked sulfhydryl oxidase ALR	GFER	1	3	0	0	1	3	0	0	4.6758	NaN	1.2949	NaN	NaN	NaN	1.1433	NaN	NaN
H3BSS5	BTB/POZ domain-containing protein KCTD5	KCTD5	1	1	0	0	1	1	0	0	10.126	NaN	0.97057	NaN	NaN	NaN	1.0016	NaN	NaN
H3BSW6	Cytoplasmic tRNA 2-thiolation protein 2	CTU2	1	1	0	0	1	1	0	0	1.6115	NaN	0.77667	NaN	NaN	NaN	1.0564	NaN	NaN
H3BTA2	Serine/threonine-protein phosphatase	PPP4C	6	7	0	0	5	5	0	0	59.581	0.93917	1.0345	NaN	NaN	0.99008	0.93967	NaN	NaN
H3BTR4	Centromere protein T	CENPT	0	0	1	1	0	0	1	1	-2	NaN	NaN	NaN	NaN	NaN	NaN	NaN	NaN	+
Q96NX8	Syntaxin-16	STX16	2	2	0	0	2	2	0	0	28.206	1.2739	0.84955	NaN	NaN	0.8009	1.3759	NaN	NaN
H3BUH9	Glycine cleavage system H protein, mitochondrial	GCSH	2	3	0	0	2	3	0	0	125.79	1.1578	1.1834	NaN	NaN	1.0063	1.1614	NaN	NaN
H3BUN4	Nucleolar protein 3	NOL3	8	5	0	0	8	5	0	0	81.67	1.0901	0.86118	NaN	NaN	0.94566	1.1299	NaN	NaN
H7C2Z6	Grancalcin	GCA	2	2	0	0	2	2	0	0	1.4509	0.93742	0.6406	NaN	NaN	0.81325	0.89088	NaN	NaN
H7BXI1	Extended synaptotagmin-2	ESYT2	27	24	0	0	11	11	0	0	229.02	1.0383	1.0582	NaN	NaN	1.0369	1.0346	NaN	NaN
K7ERG2	NF-kappa-B inhibitor-interacting Ras-like protein 2	NKIRAS2	1	1	0	0	1	1	0	0	1.636	NaN	NaN	NaN	NaN	NaN	NaN	NaN	NaN
H7BXY3	Putative ATP-dependent RNA helicase DHX30	DHX30	20	18	0	1	20	18	0	1	84.606	0.72589	0.99416	NaN	NaN	0.97796	0.75713	NaN	NaN
H7BXY5	Nexilin	NEXN	4	1	0	0	4	1	0	0	2.8961	1.0392	0.6636	NaN	NaN	0.96146	0.90716	NaN	NaN
H7BXZ5	Kalirin	KALRN	0	0	0	1	0	0	0	1	-2	NaN	NaN	NaN	NaN	NaN	NaN	NaN	NaN	+
H7BXZ6	Mitochondrial Rho GTPase	RHOT1	0	1	0	0	0	1	0	0	2.602	NaN	NaN	NaN	NaN	NaN	NaN	NaN	NaN
H7BY35	Ryanodine receptor 2	RYR2	1	1	0	1	1	1	0	1	3.2384	NaN	NaN	NaN	NaN	NaN	NaN	NaN	NaN
H7BY36		EWSR1	8	8	0	0	1	1	0	0	-2	NaN	NaN	NaN	NaN	NaN	NaN	NaN	NaN	+
Q5JRG1	Nucleoporin p58/p45	NUPL1	2	2	0	0	2	2	0	0	9.7653	0.79519	0.64575	NaN	NaN	0.78348	0.8606	NaN	NaN
H7BYN4	Kinesin-like protein	KIF23	6	4	0	1	6	4	0	1	13.981	0.94124	0.85509	NaN	NaN	0.99194	0.85425	NaN	NaN
H7BYT1	Casein kinase I isoform delta	CSNK1D	0	2	0	0	0	2	0	0	1.7032	NaN	1.145	NaN	NaN	NaN	0.91554	NaN	NaN
H7BYY1	Tropomyosin alpha-1 chain	TPM1	9	9	0	0	1	2	0	0	5.3756	1.1781	NaN	NaN	NaN	1.0096	NaN	NaN	NaN
H7BZ14	Peptidyl-prolyl cis-trans isomerase	PPIL3	2	2	0	0	2	2	0	0	11.288	0.89021	1.0304	NaN	NaN	1.0201	0.82094	NaN	NaN
H7BZ81	All-trans-retinol 13,14-reductase	RETSAT	1	1	0	0	1	1	0	0	6.1223	NaN	NaN	NaN	NaN	NaN	NaN	NaN	NaN
H7BZJ3		PDIA3	10	10	0	0	1	1	0	0	87.09	1.028	1.187	NaN	NaN	0.97584	1.0554	NaN	NaN
H7BZL4	Glypican-1	GPC1	0	1	0	0	0	1	0	0	1.8035	NaN	NaN	NaN	NaN	NaN	NaN	NaN	NaN
H7BZW2	Centrosomal protein of 85 kDa	CEP85	0	1	0	0	0	1	0	0	1.5308	NaN	NaN	NaN	NaN	NaN	NaN	NaN	NaN
H7C003	Protein phosphatase 1 regulatory subunit 7	PPP1R7	4	2	0	0	4	2	0	0	47.733	0.91217	0.82534	NaN	NaN	0.8475	0.87343	NaN	NaN
H7C032	Sulfotransferase	NDST2	0	0	1	1	0	0	1	1	-2	NaN	NaN	NaN	NaN	NaN	NaN	NaN	NaN	+
H7C0D5	Protein YIPF4	YIPF4	1	0	0	0	1	0	0	0	1.8332	0.96902	NaN	NaN	NaN	0.86855	NaN	NaN	NaN
H7C0N4		SF1	1	2	0	0	0	1	0	0	8.9159	NaN	NaN	NaN	NaN	NaN	NaN	NaN	NaN
H7C0R3		QARS	12	12	0	0	0	1	0	0	-2	NaN	NaN	NaN	NaN	NaN	NaN	NaN	NaN	+
H7C155	RAF proto-oncogene serine/threonine-protein kinase	RAF1	1	2	0	0	1	1	0	0	1.469	NaN	NaN	NaN	NaN	NaN	NaN	NaN	NaN
H7C1U8	Apolipoprotein O	APOO	3	3	0	0	3	3	0	0	35.009	1.03	1.1461	NaN	NaN	1.0668	0.96629	NaN	NaN
H7C259	Kelch-like protein 7	KLHL7	1	1	0	0	1	1	0	0	2.3139	1.3981	NaN	NaN	NaN	0.99018	NaN	NaN	NaN
H7C2Q8	Probable rRNA-processing protein EBP2	EBNA1BP2	12	14	0	0	12	14	0	0	86.81	1.0862	1.0418	NaN	NaN	0.99118	1.0488	NaN	NaN
H7C3D5	Protein FAM134A	FAM134A	1	1	0	0	1	1	0	0	5.4304	NaN	0.91531	NaN	NaN	NaN	0.90239	NaN	NaN
H7C3T2	Autophagy-related protein 2 homolog A	ATG2A	1	0	0	0	1	0	0	0	2.3968	NaN	NaN	NaN	NaN	NaN	NaN	NaN	NaN
H7C3X5	Syntaxin-5	STX5	0	2	0	0	0	2	0	0	2.1107	NaN	0.8524	NaN	NaN	NaN	1.0208	NaN	NaN
H7C519	5-nucleotidase domain-containing protein 2	NT5DC2	2	2	0	0	2	2	0	0	2.8525	1.1595	1.104	NaN	NaN	1.1818	0.95973	NaN	NaN
H7C5G1	Isoamyl acetate-hydrolyzing esterase 1 homolog	IAH1	3	3	0	0	3	3	0	0	25.15	0.8852	1.0103	NaN	NaN	1.0577	1.0269	NaN	NaN
H7C5V3	28S ribosomal protein S28, mitochondrial	MRPS28	2	2	0	0	1	1	0	0	1.9104	NaN	NaN	NaN	NaN	NaN	NaN	NaN	NaN
H7C835	F-box/LRR-repeat protein 17	FBXL17	1	1	0	0	1	1	0	0	3.861	NaN	NaN	NaN	NaN	NaN	NaN	NaN	NaN
H9KVB6	Ubiquitin carboxyl-terminal hydrolase 16	USP16	1	1	0	0	1	1	0	0	3.3694	NaN	1.1132	NaN	NaN	NaN	0.67475	NaN	NaN
H9KVD1	UAP56-interacting factor	FYTTD1	1	0	0	0	1	0	0	0	3.9023	NaN	NaN	NaN	NaN	NaN	NaN	NaN	NaN
I3L0E3	28S ribosomal protein S17, mitochondrial	hCG_1984214	3	3	0	0	3	3	0	0	18.082	0.98406	1.019	NaN	NaN	0.8483	0.88413	NaN	NaN
I3L0N3	Vesicle-fusing ATPase	NSF	25	25	0	0	25	25	0	0	139.57	0.99893	1.0047	NaN	NaN	1.0229	0.85828	NaN	NaN
I3L1D2	Mannose-P-dolichol utilization defect 1 protein	MPDU1	3	3	0	0	3	3	0	0	3.1614	1.0849	0.91065	NaN	NaN	0.87249	1.1453	NaN	NaN
I3L410	PHD finger protein 23	PHF23	1	1	0	0	1	1	0	0	1.8249	NaN	NaN	NaN	NaN	NaN	NaN	NaN	NaN
I3L1P8	Mitochondrial 2-oxoglutarate/malate carrier protein	SLC25A11	5	4	0	0	5	4	0	0	48.076	0.95842	0.92565	NaN	NaN	0.88489	1.049	NaN	NaN
I3L1Q3	Elongator complex protein 5	ELP5	1	1	0	0	1	1	0	0	3.1935	NaN	NaN	NaN	NaN	NaN	NaN	NaN	NaN
I3L3V9	Ethanolamine-phosphate cytidylyltransferase	PCYT2	1	0	0	0	1	0	0	0	2.1925	NaN	NaN	NaN	NaN	NaN	NaN	NaN	NaN
I3L1T3	Derlin-2	DERL2	1	1	0	0	1	1	0	0	62.653	NaN	NaN	NaN	NaN	NaN	NaN	NaN	NaN
I3L1Y8	NmrA-like family domain-containing protein 1	NMRAL1	4	2	0	0	4	2	0	0	6.311	0.61322	0.88315	NaN	NaN	0.75151	0.80941	NaN	NaN
I3L2C7	Gem-associated protein 4	GEMIN4	3	2	0	0	3	2	0	0	7.3089	0.78387	0.93579	NaN	NaN	1.1488	0.85793	NaN	NaN
I3L2G3	Ketosamine-3-kinase	FN3KRP	1	2	0	0	1	2	0	0	2.3428	0.99834	1.2339	NaN	NaN	1.0301	2.1406	NaN	NaN
I3L2W9	Segment polarity protein dishevelled homolog DVL-2	DVL2	3	2	0	0	3	2	0	0	10.857	1.4031	1.1682	NaN	NaN	0.9285	0.94554	NaN	NaN
I3L2T9	Mixed lineage kinase domain-like protein	MLKL	1	1	0	0	1	1	0	0	4.1056	NaN	NaN	NaN	NaN	NaN	NaN	NaN	NaN
I3L443	rRNA methyltransferase 3, mitochondrial	RNMTL1	1	1	0	0	1	1	0	0	18.382	NaN	NaN	NaN	NaN	NaN	NaN	NaN	NaN
I3L448	ATP synthase mitochondrial F1 complex assembly factor 1	ATPAF1	4	2	0	0	4	2	0	0	4.7107	0.88202	NaN	NaN	NaN	1.1379	NaN	NaN	NaN
I3L4N8		ACTG1	30	30	3	2	1	1	1	1	5.925	NaN	NaN	NaN	NaN	NaN	NaN	NaN	NaN
I3NI32	Dihydroorotate dehydrogenase (quinone), mitochondrial	DHODH	2	0	0	0	2	0	0	0	1.854	1.353	NaN	NaN	NaN	1.8118	NaN	NaN	NaN
I3VM54	Lysine-specific demethylase 2A	KDM2A	1	3	0	0	1	3	0	0	5.6578	0.86684	0.8762	NaN	NaN	0.88673	0.77856	NaN	NaN
J3KMX2	SWI/SNF-related matrix-associated actin-dependent regulator of chromatin subfamily D member 2	SMARCD2	1	1	1	0	1	1	1	0	2.5896	0.97439	NaN	NaN	NaN	0.96307	NaN	NaN	NaN
J3KMZ8	Zinc finger protein ubi-d4	DPF2	4	3	0	0	4	3	0	0	7.7531	1.071	1.0609	NaN	NaN	1.1132	0.98005	NaN	NaN
J3KMZ9	Low-density lipoprotein receptor	LDLR	1	3	0	0	1	3	0	0	18.998	NaN	0.82978	NaN	NaN	NaN	1.0555	NaN	NaN
J3KN29	26S proteasome non-ATPase regulatory subunit 9	PSMD9	5	5	0	0	5	5	0	0	14.783	0.96243	0.82972	NaN	NaN	0.94196	0.98931	NaN	NaN
J3KN36	Nodal modulator 2	NOMO3	14	12	0	0	14	12	0	0	56.89	0.93721	0.9109	NaN	NaN	0.9172	0.90107	NaN	NaN
J3KN67		TPM3	20	17	0	0	0	0	0	0	2.1099	NaN	NaN	NaN	NaN	NaN	NaN	NaN	NaN
J3KNC0	Transcription initiation factor IIA subunit 1	GTF2A1	1	1	0	0	1	1	0	0	3.9931	NaN	NaN	NaN	NaN	NaN	NaN	NaN	NaN
J3KNF4	Copper chaperone for superoxide dismutase	CCS	2	2	0	0	2	2	0	0	3.0196	1.8159	1.0407	NaN	NaN	0.60079	1.1353	NaN	NaN
J3KNF5	Centrosomal protein of 290 kDa	CEP290	1	2	0	0	1	2	0	0	-2	NaN	NaN	NaN	NaN	NaN	NaN	NaN	NaN	+
J3KP15	Serine/arginine-rich splicing factor 2	SRSF2	9	9	0	1	7	7	0	1	160	1.0354	1.1818	NaN	NaN	1.1306	1.0156	NaN	NaN
J3KPD3	RNA-binding protein 7	RBM7	3	2	0	0	3	2	0	0	75.786	1.1139	1.0209	NaN	NaN	1.1911	1.238	NaN	NaN
J3KPH8	Histone deacetylase	HDAC7	3	3	0	0	3	3	0	0	4.9022	1.3433	0.8867	NaN	NaN	0.93802	1.5366	NaN	NaN
S4R360	39S ribosomal protein L42, mitochondrial	MRPL42	1	0	0	1	1	0	0	1	4.0554	NaN	NaN	NaN	0.61703	NaN	NaN	NaN	1.2232
J3KPP4	Luc7-like protein 3	LUC7L3	7	7	0	0	7	7	0	0	323.31	1.2568	1.116	NaN	NaN	1.1609	1.2329	NaN	NaN
V9GYN7	DnaJ homolog subfamily B member 12	DNAJB12	3	1	0	0	3	1	0	0	3.2964	3.6776	NaN	NaN	NaN	0.97901	NaN	NaN	NaN
J3KPT4	TraB domain-containing protein	TRABD	1	2	0	0	1	2	0	0	3.1894	NaN	NaN	NaN	NaN	NaN	NaN	NaN	NaN
J3KPX7	Prohibitin-2	PHB2	17	19	0	0	17	19	0	0	323.31	0.83605	0.98532	NaN	NaN	1.0122	0.90836	NaN	NaN
J3KQ32	Obg-like ATPase 1	OLA1	22	20	1	2	22	20	1	0	106.14	1.006	1.0302	NaN	NaN	1.0396	0.97377	NaN	NaN
J3KQ34	COP9 signalosome complex subunit 7b	COPS7B	2	3	0	0	2	3	0	0	5.4693	1.153	1.1202	NaN	NaN	1.1409	1.1368	NaN	NaN
J3KQ48	Peptidyl-tRNA hydrolase 2, mitochondrial	PTRH2	6	7	0	0	6	7	0	0	19.76	1.785	1.0758	NaN	NaN	0.98205	1.5808	NaN	NaN
J3KQJ1	Sulfatase-modifying factor 2	SUMF2	9	7	0	0	9	7	0	0	63.134	0.88139	0.84793	NaN	NaN	0.75213	0.84438	NaN	NaN
J3KQL8	Apolipoprotein L2	APOL2	5	4	0	0	5	4	0	0	11.72	1.2508	0.75072	NaN	NaN	0.90559	1.2039	NaN	NaN
J3KQN4	60S ribosomal protein L36a	RPL36A	7	8	2	2	2	3	1	1	25.25	0.94981	1.0924	0.014635	0.090469	0.93804	0.97903	0.028388	0.035371
J3KR05	Protein cordon-bleu	COBL	4	4	0	0	4	4	0	0	14.476	0.42934	0.83249	NaN	NaN	1.094	0.49733	NaN	NaN
J3KR35	Coiled-coil domain-containing protein 12	CCDC12	2	2	0	2	2	2	0	2	17.402	0.99534	0.93485	NaN	0.023504	0.74926	1.3052	NaN	0.0257
J3KR44	Ubiquitin thioesterase OTUB1	OTUB1	11	11	0	0	6	6	0	0	116.5	1.0206	1.1094	NaN	NaN	1.1022	1.0141	NaN	NaN
J3KR62	Zinc finger protein 525	ZNF525	0	0	1	0	0	0	1	0	1.4301	NaN	NaN	NaN	NaN	NaN	NaN	NaN	NaN
J3KRN5	Protein kinase C alpha type	PRKCA	0	1	0	0	0	1	0	0	4.0034	NaN	NaN	NaN	NaN	NaN	NaN	NaN	NaN
J3KRR1	Protein Njmu-R1	C17orf75	1	1	0	0	1	1	0	0	3.2871	NaN	NaN	NaN	NaN	NaN	NaN	NaN	NaN
J3KRW7	Transmembrane protein 199	TMEM199	2	2	0	0	2	2	0	0	4.2057	1.4004	1.0513	NaN	NaN	1.1838	0.92507	NaN	NaN
J3KRY1	Rho GDP-dissociation inhibitor 1	ARHGDIA	5	5	0	1	0	0	0	1	1.597	NaN	NaN	NaN	NaN	NaN	NaN	NaN	NaN
J3KS15	Peptidyl-tRNA hydrolase ICT1, mitochondrial	ICT1	2	1	0	0	2	1	0	0	8.054	1.1173	1.5121	NaN	NaN	1.0097	1.23	NaN	NaN
J3KS22	L-xylulose reductase	DCXR	4	3	0	0	4	3	0	0	27.738	1.3136	1.2818	NaN	NaN	0.80878	1.0692	NaN	NaN
J3KSJ8	Protein phosphatase 1 regulatory subunit 1B	PPP1R1B	0	0	1	0	0	0	1	0	3.4709	NaN	NaN	NaN	NaN	NaN	NaN	NaN	NaN
J3KT68	Transmembrane protein 97	TMEM97	1	1	0	0	1	1	0	0	1.5148	NaN	NaN	NaN	NaN	NaN	NaN	NaN	NaN
J3QR09	Ribosomal protein L19	RPL19	9	10	0	1	9	10	0	1	129.14	0.97285	1.0092	NaN	NaN	1.0164	0.99369	NaN	NaN
J3KTF8	Rho GDP-dissociation inhibitor 1	ARHGDIA	8	8	0	0	3	3	0	0	152	1.1187	1.0548	NaN	NaN	1.0731	1.1709	NaN	NaN
J3KTL2	Serine/arginine-rich splicing factor 1	SRSF1	21	22	1	1	20	22	1	1	120.11	0.96803	1.1109	NaN	NaN	1.1057	0.94228	NaN	NaN
J3QK89	Calcium homeostasis endoplasmic reticulum protein	CHERP	9	9	0	0	9	9	0	0	250.01	1.0318	0.95128	NaN	NaN	1.0281	0.9892	NaN	NaN
J3QL48	Proteasome subunit beta type-10	PSMB10	0	1	0	0	0	1	0	0	5.7386	NaN	1.4213	NaN	NaN	NaN	1.4996	NaN	NaN
J3QL54	Nuclear pore complex protein Nup85	NUP85	2	3	0	0	2	3	0	0	7.4594	0.71899	1.1575	NaN	NaN	1.0157	0.93503	NaN	NaN
J3QL56	Protein SCO1 homolog, mitochondrial	SCO1	3	3	0	0	3	3	0	0	5.0171	1.0664	1.1207	NaN	NaN	1.1447	0.99697	NaN	NaN
J3QQM9	Secernin-2	SCRN2	1	1	0	0	1	1	0	0	1.9003	0.74876	NaN	NaN	NaN	0.87522	NaN	NaN	NaN
J3QLI9	Small nuclear ribonucleoprotein Sm D1	SNRPD1	2	2	0	0	2	2	0	0	56.481	0.95418	1.0455	NaN	NaN	0.90493	1.0033	NaN	NaN
J3QLR8	28S ribosomal protein S23, mitochondrial	MRPS23	5	2	0	0	5	2	0	0	8.0989	1.0953	1.0833	NaN	NaN	1.1265	0.93415	NaN	NaN
J3QQS1	28S ribosomal protein S7, mitochondrial	MRPS7	7	6	0	1	7	6	0	1	14.565	0.92132	0.94164	NaN	NaN	0.91781	0.98923	NaN	NaN
J3QQJ0	SAP30-binding protein	SAP30BP	1	1	1	1	1	1	1	1	5.2857	NaN	NaN	0.66148	0.325	NaN	NaN	0.089439	0.12251
J3QQW9	Polycomb protein SUZ12	SUZ12	3	3	0	0	3	3	0	0	8.0937	0.71524	0.77156	NaN	NaN	0.80008	0.8637	NaN	NaN
J3QQY2	Transmembrane and coiled-coil domain-containing protein 1	TMCO1	3	3	1	1	3	3	1	1	11.258	0.93387	0.94943	NaN	NaN	0.89135	0.81051	NaN	NaN
J3QQZ9	Pyridoxine-5-phosphate oxidase	PNPO	7	5	0	0	7	5	0	0	23.834	0.93631	1.1273	NaN	NaN	0.73098	0.88244	NaN	NaN
J3QR07	YTH domain-containing protein 1	YTHDC1	3	2	1	0	3	2	1	0	3.7801	1.1327	0.96649	NaN	NaN	0.99102	1.507	NaN	NaN
J3QR51	Ras-related protein Rab-22A	RAB31	0	2	0	0	0	2	0	0	2.4413	NaN	1.0967	NaN	NaN	NaN	0.92815	NaN	NaN
J3QRL9	Desmocollin-3	DSC3	1	2	0	0	0	1	0	0	3.1082	NaN	0.88692	NaN	NaN	NaN	0.63917	NaN	NaN
J3QRM9	ORM1-like protein 3	ORMDL3	1	1	0	0	1	1	0	0	7.7616	NaN	NaN	NaN	NaN	NaN	NaN	NaN	NaN
J3QRS3	Myosin regulatory light chain 12A	MYL12A	9	10	0	0	9	10	0	0	276.76	1.0361	1.0774	NaN	NaN	0.97717	1.028	NaN	NaN
J3QRS9	BUB3-interacting and GLEBS motif-containing protein ZNF207	ZNF207	8	6	0	0	8	6	0	0	25.584	1.0165	1.2172	NaN	NaN	1.293	1.0353	NaN	NaN
J3QRU1	Non-specific protein-tyrosine kinase	YES1	8	8	0	0	6	5	0	0	21.82	1.0457	1.1456	NaN	NaN	1.0413	1.0614	NaN	NaN
J3QRV5	Lethal(2) giant larvae protein homolog 2	LLGL2	1	3	0	0	1	3	0	0	33.88	NaN	0.65121	NaN	NaN	NaN	1.0975	NaN	NaN
J3QT61	GTPase Era, mitochondrial	ERAL1	2	1	0	0	2	1	0	0	4.7547	NaN	NaN	NaN	NaN	NaN	NaN	NaN	NaN
J3QT28	Mitotic checkpoint protein BUB3	BUB3	16	13	0	0	16	13	0	0	138.47	1.1225	1.1694	NaN	NaN	1.1976	0.98568	NaN	NaN
J3QTA2	BAG family molecular chaperone regulator 1	BAG1	7	7	0	0	7	7	0	0	63.813	1.0259	1.0369	NaN	NaN	1.1355	1.1562	NaN	NaN
K4DI93	Cullin-4B	CUL4B	16	11	0	0	8	7	0	0	44.261	0.93444	0.976	NaN	NaN	0.99408	0.73771	NaN	NaN
K7EM02	Katanin p60 ATPase-containing subunit A-like 2	KATNAL2	2	1	0	0	2	1	0	0	2.8458	1.2089	1.0823	NaN	NaN	1.178	0.9645	NaN	NaN
K7EIK7	Echinoderm microtubule-associated protein-like 2	EML2	6	6	0	0	6	6	0	0	12.857	0.86159	1.142	NaN	NaN	1.1301	0.92726	NaN	NaN
K7EIN4	Transmembrane emp24 domain-containing protein 1	TMED1	1	1	1	1	1	1	1	1	2.8357	NaN	NaN	NaN	NaN	NaN	NaN	NaN	NaN
K7EIP7	Protein YIPF	YIPF2	1	1	0	0	1	1	0	0	26.376	NaN	NaN	NaN	NaN	NaN	1.0166	NaN	NaN
K7EIU8	Mothers against decapentaplegic homolog	SMAD4	1	2	0	0	1	2	0	0	3.2555	NaN	NaN	NaN	NaN	NaN	NaN	NaN	NaN
K7EIW8		SREBF1	0	0	1	1	0	0	1	1	1.7575	NaN	NaN	NaN	NaN	NaN	NaN	NaN	NaN
K7ELY2	Syntaxin-10	STX10	2	3	0	0	1	1	0	0	6.4308	1.7321	0.9359	NaN	NaN	1.278	1.1524	NaN	NaN
K7EIY6	E3 ubiquitin-protein ligase RNF126	RNF126	1	3	0	0	1	3	0	0	10.725	NaN	0.74632	NaN	NaN	NaN	0.91886	NaN	NaN
K7EJ02	UBX domain-containing protein 6	UBXN6	1	1	0	0	1	1	0	0	2.0372	NaN	NaN	NaN	NaN	NaN	NaN	NaN	NaN
K7EJQ4	tRNA (guanine(10)-N2)-methyltransferase homolog	TRMT11	1	1	0	0	1	1	0	0	2.137	NaN	NaN	NaN	NaN	NaN	NaN	NaN	NaN
K7EPA6	Thioredoxin-like protein 4A	TXNL4A	1	0	0	0	1	0	0	0	2.5984	NaN	NaN	NaN	NaN	NaN	NaN	NaN	NaN
K7EK07	Histone H3	H3F3B	12	12	0	2	1	1	0	0	40.892	NaN	1.5721	NaN	NaN	NaN	NaN	NaN	NaN
K7EQ55	DAZ-associated protein 1	DAZAP1	7	7	0	0	7	7	0	0	65.749	0.98373	0.87398	NaN	NaN	0.90854	1.021	NaN	NaN
K7EKE6	Lon protease homolog, mitochondrial	LONP1	29	31	0	0	29	31	0	0	269.79	1.0295	1.0751	NaN	NaN	0.96857	1.0249	NaN	NaN
K7EKE8	Nectin-2	PVRL2	1	1	0	0	1	1	0	0	2.5104	NaN	NaN	NaN	NaN	NaN	NaN	NaN	NaN
K7EKI8	Periplakin	PPL	9	9	0	0	9	9	0	0	44.759	0.63633	0.84898	NaN	NaN	0.85037	0.55065	NaN	NaN
K7EKL8	Intercellular adhesion molecule 1	ICAM1	1	2	0	0	1	2	0	0	3.9688	NaN	1.0263	NaN	NaN	NaN	1.5515	NaN	NaN
K7EL76	Kinesin light chain 3	KLC3	2	2	0	0	1	2	0	0	1.5635	NaN	0.46932	NaN	NaN	NaN	1.1054	NaN	NaN
K7EQH5	Amino-terminal enhancer of split	AES	1	1	0	0	1	1	0	0	11.582	0.75828	NaN	NaN	NaN	1.3289	NaN	NaN	NaN
K7ELL7	Glucosidase 2 subunit beta	PRKCSH	18	18	0	0	18	18	0	0	323.01	1.0212	1.0111	NaN	NaN	1.0241	0.97331	NaN	NaN
K7ELQ9	Transmembrane protein 205	TMEM205	2	2	0	0	2	2	0	0	8.5311	0.85075	0.87765	NaN	NaN	0.72277	0.83149	NaN	NaN
K7ELX9	INO80 complex subunit C	INO80C	1	1	0	0	1	1	0	0	2.3861	NaN	NaN	NaN	NaN	NaN	NaN	NaN	NaN
K7EM18	Eukaryotic translation initiation factor 1	EIF1	10	10	0	0	5	5	0	0	230.98	0.82061	0.86186	NaN	NaN	0.84085	0.83737	NaN	NaN
K7ENI6	Transmembrane protein 256	TMEM256	2	2	0	0	2	2	0	0	16.875	1.1775	0.9568	NaN	NaN	0.95427	1.0024	NaN	NaN
K7EP06	mRNA cap guanine-N7 methyltransferase	RNMT	3	4	1	0	3	4	1	0	26.55	1.191	1.0299	NaN	NaN	0.99339	0.98188	NaN	NaN
K7EP71	Heparan sulfate 2-O-sulfotransferase 1	HS2ST1	2	2	0	0	2	2	0	0	5.8612	1.1301	0.8692	NaN	NaN	1.0725	0.86048	NaN	NaN
K7EQ03	RNA-binding protein 42	RBM42	3	3	0	0	3	3	0	0	39.689	0.8119	1.0756	NaN	NaN	0.81957	1.05	NaN	NaN
K7EQE7	Transmembrane protein 161A	TMEM161A	2	2	0	0	2	2	0	0	1.9237	1.0661	NaN	NaN	NaN	1.0963	NaN	NaN	NaN
K7EPH3	N-acetylglucosamine-1-phosphodiester alpha-N-acetylglucosaminidase	NAGPA	1	1	0	0	1	1	0	0	3.1958	NaN	NaN	NaN	NaN	NaN	NaN	NaN	NaN
K7EPV0	Cytochrome c oxidase assembly factor 3 homolog, mitochondrial	COA3	5	5	0	0	5	5	0	0	19.723	0.95091	1.0013	NaN	NaN	1.183	1.0482	NaN	NaN
K7EPV5	Zinc finger protein 45	ZNF45	0	0	1	0	0	0	1	0	-2	NaN	NaN	NaN	NaN	NaN	NaN	NaN	NaN	+
K7EPW6	Uncharacterized protein C16orf71	C16orf71	1	0	0	0	1	0	0	0	1.4525	NaN	NaN	NaN	NaN	NaN	NaN	NaN	NaN
Q08E86	Protein KIAA0100	KIAA0100	1	0	0	0	1	0	0	0	-2	NaN	NaN	NaN	NaN	NaN	NaN	NaN	NaN	+
K7EQB1	Syntaxin-8	STX8	1	1	0	0	1	1	0	0	13.534	1.0545	0.88421	NaN	NaN	1.3754	0.88943	NaN	NaN
K7ERF1	Eukaryotic translation initiation factor 3 subunit K	EIF3K	5	7	0	0	5	7	0	0	16.834	0.92725	0.97081	NaN	NaN	0.96914	0.85146	NaN	NaN
K7ESF4			5	5	0	0	0	0	0	0	-2	NaN	0.96201	NaN	NaN	NaN	0.77253	NaN	NaN	+
K7ESJ9	Protein PROCA1	PROCA1	1	1	0	0	1	1	0	0	-2	NaN	NaN	NaN	NaN	NaN	NaN	NaN	NaN	+
K7ESP4	Dephospho-CoA kinase domain-containing protein	DCAKD	1	2	0	0	0	1	0	0	2.2926	NaN	1.2681	NaN	NaN	NaN	1.0909	NaN	NaN
L0R6Q1		SLC35A4	3	2	0	0	3	2	0	0	4.5901	1.1347	0.95758	NaN	NaN	1.0268	0.94714	NaN	NaN
M0QWZ7	Serine--tRNA ligase, mitochondrial	SARS2	8	4	0	0	8	4	0	0	47.356	0.79439	1.0539	NaN	NaN	0.99624	0.84975	NaN	NaN
M0QXN9	KxDL motif-containing protein 1	KXD1	1	0	0	0	1	0	0	0	2.4726	NaN	NaN	NaN	NaN	NaN	NaN	NaN	NaN
M0R1N9	NAD-dependent protein deacetylase sirtuin-6	SIRT6	1	0	0	0	1	0	0	0	1.5305	NaN	NaN	NaN	NaN	NaN	NaN	NaN	NaN
M0QXB4	Coatomer subunit epsilon	COPE	16	16	0	0	16	16	0	0	323.31	0.96337	0.97319	NaN	NaN	0.85844	0.99989	NaN	NaN
M0QXB5	Persulfide dioxygenase ETHE1, mitochondrial	ETHE1	8	8	0	0	8	8	0	0	62.133	1.1269	0.80535	NaN	NaN	0.77096	1.007	NaN	NaN
M0QXH1	Prenylated Rab acceptor protein 1	RABAC1	1	1	0	0	1	1	0	0	2.9182	NaN	0.84932	NaN	NaN	NaN	0.81474	NaN	NaN
M0QXZ5	Zinc finger protein 428	ZNF428	2	3	0	0	2	3	0	0	22.256	1.3735	1.3	NaN	NaN	1.1431	1.1501	NaN	NaN
M0QYA2	PIH1 domain-containing protein 1	PIH1D1	3	3	0	0	3	3	0	0	75.537	0.88396	1.016	NaN	NaN	0.94845	0.97547	NaN	NaN
M0QYT0			17	18	2	2	0	0	1	1	9.846	0.98701	0.8424	NaN	NaN	0.87154	1.1083	NaN	NaN
M0QYT9	Interferon regulatory factor 3	IRF3	1	0	0	0	1	0	0	0	2.8843	NaN	NaN	NaN	NaN	NaN	NaN	NaN	NaN
M0QZM1		HNRNPM	25	26	0	0	1	1	0	0	3.8823	1.1565	NaN	NaN	NaN	1.1865	NaN	NaN	NaN
M0QZR4	Rho guanine nucleotide exchange factor 1	ARHGEF1	10	12	0	0	10	12	0	0	40.433	0.94762	0.90349	NaN	NaN	0.94831	0.97078	NaN	NaN
M0QZX5		ILVBL	1	1	0	0	1	1	0	0	-2	NaN	NaN	NaN	NaN	NaN	NaN	NaN	NaN	+
M0R0F0	40S ribosomal protein S5	RPS5	18	18	0	0	18	18	0	0	263.09	0.95271	0.99835	NaN	NaN	1.0109	1.0252	NaN	NaN
M0R0F9	Cdc42-interacting protein 4	TRIP10	2	3	1	0	2	3	1	0	8.1648	1.0432	1.1215	NaN	NaN	1.3902	0.99894	NaN	NaN
M0R3F4	BRISC and BRCA1-A complex member 1	BABAM1	4	3	0	0	4	3	0	0	38.845	1.1682	1.5444	NaN	NaN	0.9339	2.1094	NaN	NaN
M0R0N4	AP-2 complex subunit sigma	AP2S1	3	2	0	0	3	2	0	0	1.924	NaN	NaN	NaN	NaN	NaN	NaN	NaN	NaN
M0R300	Unconventional myosin-IXb	MYO9B	2	2	0	1	2	2	0	1	4.9935	0.88135	NaN	NaN	NaN	0.91532	NaN	NaN	NaN
M0R117	60S ribosomal protein L18a	RPL18A	10	7	0	0	10	7	0	0	21.414	1.0475	1.0414	NaN	NaN	1.0577	1.0693	NaN	NaN
M0R165	Epidermal growth factor receptor substrate 15-like 1	EPS15L1	9	10	0	0	9	10	0	0	118.22	1.1493	0.99881	NaN	NaN	1.0426	1.1012	NaN	NaN
M0R1B0	ER membrane protein complex subunit 8	EMC8	1	1	0	0	1	1	0	0	4.8579	NaN	NaN	NaN	NaN	NaN	NaN	NaN	NaN
M0R1H1	HAUS augmin-like complex subunit 8	HAUS8	1	1	0	0	1	1	0	0	-2	NaN	NaN	NaN	NaN	NaN	NaN	NaN	NaN	+
M0R226	Ribosomal protein L34	MRPL34	1	2	0	0	1	2	0	0	2.7936	1.2587	0.99579	NaN	NaN	0.93319	0.96767	NaN	NaN
M0R2A0	ER membrane protein complex subunit 10	EMC10	2	2	0	0	2	2	0	0	52.991	0.73206	1.1315	NaN	NaN	1.0754	0.9286	NaN	NaN
M0R2L2	TBC1 domain family member 17	TBC1D17	1	1	0	0	1	1	0	0	4.1192	NaN	NaN	NaN	NaN	NaN	NaN	NaN	NaN
M0R2S1		UBA52	8	8	5	6	0	0	1	1	9.399	NaN	NaN	NaN	NaN	NaN	NaN	NaN	NaN
M0R2Z9	SURP and G-patch domain-containing protein 2	SUGP2	6	9	0	0	6	9	0	0	27.869	1.5663	0.80012	NaN	NaN	0.88624	1.486	NaN	NaN
M0R353		PHLDB3	1	1	0	0	1	1	0	0	-2	NaN	NaN	NaN	NaN	NaN	NaN	NaN	NaN	+
O00115	Deoxyribonuclease-2-alpha	DNASE2	2	2	0	0	2	2	0	0	6.9061	1.3357	1.0509	NaN	NaN	1.0757	0.99587	NaN	NaN
O00116	Alkyldihydroxyacetonephosphate synthase, peroxisomal	AGPS	19	17	0	0	19	17	0	0	100.88	1.1062	1.0933	NaN	NaN	0.96244	1.0328	NaN	NaN
O00124	UBX domain-containing protein 8	UBXN8	2	0	0	0	2	0	0	0	2.3869	0.38335	NaN	NaN	NaN	0.47552	NaN	NaN	NaN
O00139	Kinesin-like protein KIF2A	KIF2A	7	5	0	0	7	5	0	0	22.37	0.80746	1.0047	NaN	NaN	0.96446	0.76382	NaN	NaN
O00148	ATP-dependent RNA helicase DDX39A	DDX39A	27	24	0	0	11	9	0	0	323.31	1.1872	1.0091	NaN	NaN	1.0148	1.1876	NaN	NaN
O00151	PDZ and LIM domain protein 1	PDLIM1	12	12	0	0	12	12	0	0	116.02	1.1684	1.0391	NaN	NaN	1.0734	1.1283	NaN	NaN
O00154	Cytosolic acyl coenzyme A thioester hydrolase	ACOT7	12	11	0	0	12	11	0	0	73.789	0.95302	0.97052	NaN	NaN	1.0233	0.94226	NaN	NaN
O00159	Unconventional myosin-Ic	MYO1C	18	19	0	0	18	19	0	0	106.47	1.0488	0.95721	NaN	NaN	0.92862	1.0547	NaN	NaN
O00161	Synaptosomal-associated protein 23	SNAP23	2	5	0	0	2	5	0	0	31.197	0.99917	1.0032	NaN	NaN	0.75411	1.0894	NaN	NaN
O00165	HCLS1-associated protein X-1	HAX1	5	4	0	0	5	4	0	0	45.271	0.98864	0.9888	NaN	NaN	0.9541	0.9605	NaN	NaN
O00170	AH receptor-interacting protein	AIP	9	3	0	0	9	3	0	0	36.853	1.2673	1.1977	NaN	NaN	1.2238	1.0382	NaN	NaN
O00178	GTP-binding protein 1	GTPBP1	2	2	0	1	2	2	0	1	32.31	1.0538	0.80329	NaN	NaN	1.0907	0.76162	NaN	NaN
O00186	Syntaxin-binding protein 3	STXBP3	9	9	0	0	9	9	0	0	11.136	1.1407	1.1312	NaN	NaN	1.047	0.99308	NaN	NaN
O00187	Mannan-binding lectin serine protease 2	MASP2	1	1	0	0	1	1	0	0	-2	NaN	NaN	NaN	NaN	NaN	NaN	NaN	NaN	+
O00203	AP-3 complex subunit beta-1	AP3B1	11	11	0	0	11	11	0	0	32.981	0.87911	1.0432	NaN	NaN	0.96808	0.83142	NaN	NaN
Q7LC14	NF-kappa-B inhibitor epsilon	NFKBIE	0	1	0	0	0	1	0	0	-2	NaN	NaN	NaN	NaN	NaN	NaN	NaN	NaN	+
O00231	26S proteasome non-ATPase regulatory subunit 11	PSMD11	22	18	0	0	22	18	0	0	67.608	0.95131	0.94667	NaN	NaN	0.97995	0.92506	NaN	NaN
O00232	26S proteasome non-ATPase regulatory subunit 12	PSMD12	17	15	0	0	17	15	0	0	89.332	0.96998	1.0074	NaN	NaN	0.99401	1.1168	NaN	NaN
O00264	Membrane-associated progesterone receptor component 1	PGRMC1	13	14	0	0	12	13	0	0	323.01	1.0787	0.96978	NaN	NaN	0.94752	0.9775	NaN	NaN
O00267	Transcription elongation factor SPT5	SUPT5H	9	12	0	1	9	12	0	1	158.18	0.91912	0.96005	NaN	NaN	0.95776	0.87177	NaN	NaN
O00268	Transcription initiation factor TFIID subunit 4	TAF4	2	4	0	0	2	4	0	0	28.136	1.1911	1.2345	NaN	NaN	1.1138	1.042	NaN	NaN
O00273	DNA fragmentation factor subunit alpha	DFFA	9	9	0	0	1	1	0	0	1.9017	0.65774	0.70446	NaN	NaN	0.75341	0.55033	NaN	NaN
O00273	DNA fragmentation factor subunit alpha	DFFA	9	8	0	0	1	0	0	0	65.694	1.1305	0.84661	NaN	NaN	0.73015	0.9955	NaN	NaN
O00291	Huntingtin-interacting protein 1	HIP1	3	4	0	0	3	4	0	0	7.6818	1.0798	1.0821	NaN	NaN	0.99237	1.0015	NaN	NaN
O00299	Chloride intracellular channel protein 1	CLIC1	17	18	0	0	17	18	0	0	323.31	0.98069	1.0115	NaN	NaN	1.0327	1.0249	NaN	NaN
O00303	Eukaryotic translation initiation factor 3 subunit F	EIF3F	12	13	0	0	12	13	0	0	212.44	0.94159	1.0035	NaN	NaN	1.01	0.96001	NaN	NaN
O00330	Pyruvate dehydrogenase protein X component, mitochondrial	PDHX	2	0	0	0	2	0	0	0	2.8194	NaN	NaN	NaN	NaN	NaN	NaN	NaN	NaN
O00399	Dynactin subunit 6	DCTN6	0	1	1	0	0	1	1	0	2.2	NaN	NaN	NaN	NaN	NaN	NaN	NaN	NaN
O00401	Neural Wiskott-Aldrich syndrome protein	WASL	7	5	0	0	7	5	0	0	25.702	1.0353	0.92832	NaN	NaN	0.99066	1.064	NaN	NaN
O00410	Importin-5	IPO5	42	39	0	0	4	4	0	0	323.31	0.87057	0.96294	NaN	NaN	0.94304	0.80887	NaN	NaN
O00410	Importin-5	IPO5	38	36	0	0	0	1	0	0	-2	NaN	NaN	NaN	NaN	NaN	NaN	NaN	NaN	+
O00422	Histone deacetylase complex subunit SAP18	SAP18	6	7	0	0	6	7	0	0	42.39	1.1058	1.2593	NaN	NaN	1.5	0.99915	NaN	NaN
O00425	Insulin-like growth factor 2 mRNA-binding protein 3	IGF2BP3	15	13	1	0	13	11	0	0	111.85	0.83407	0.795	NaN	NaN	0.91585	0.81137	NaN	NaN
O00429	Dynamin-1-like protein	DNM1L	22	22	0	0	1	1	0	0	323.31	1.1182	1.0638	NaN	NaN	0.97246	1.0938	NaN	NaN
O00429	Dynamin-1-like protein	DNM1L	21	22	0	0	0	1	0	0	5.6892	NaN	NaN	NaN	NaN	NaN	NaN	NaN	NaN
O00442	RNA 3-terminal phosphate cyclase	RTCA	4	4	0	0	4	4	0	0	10.758	0.98455	0.92471	NaN	NaN	0.90556	1.0343	NaN	NaN
O00443	Phosphatidylinositol 4-phosphate 3-kinase C2 domain-containing subunit alpha	PIK3C2A	8	7	0	0	8	7	0	0	29.324	0.98335	0.87039	NaN	NaN	0.99975	0.82406	NaN	NaN
O00461	Golgi integral membrane protein 4	GOLIM4	6	6	0	0	6	6	0	0	60.533	0.81548	1.0785	NaN	NaN	1.061	0.93949	NaN	NaN
O00468	Agrin	AGRN	3	2	1	0	3	2	1	0	2.5217	0.80304	1.0802	NaN	NaN	1.1494	1.0804	NaN	NaN
O00479	High mobility group nucleosome-binding domain-containing protein 4	HMGN4	2	2	0	0	2	2	0	0	2.2793	1.4907	1.0046	NaN	NaN	1.4528	1.2509	NaN	NaN
O00483	Cytochrome c oxidase subunit NDUFA4	NDUFA4	1	3	0	0	1	3	0	0	5.1942	1.243	1.1235	NaN	NaN	0.88132	1.0576	NaN	NaN
O00487	26S proteasome non-ATPase regulatory subunit 14	PSMD14	9	8	0	0	9	8	0	0	29.89	1.0868	0.98808	NaN	NaN	1.0814	1.118	NaN	NaN
O00499	Myc box-dependent-interacting protein 1	BIN1	5	5	0	0	5	5	0	0	29.833	1.0105	0.99777	NaN	NaN	0.79067	1.0677	NaN	NaN
O00505	Importin subunit alpha-4	KPNA3	10	6	0	0	5	3	0	0	28.118	1.0848	1.0191	NaN	NaN	0.92908	0.84682	NaN	NaN
O00507	Probable ubiquitin carboxyl-terminal hydrolase FAF-Y	USP9Y	9	13	0	0	0	2	0	0	3.076	NaN	NaN	NaN	NaN	NaN	NaN	NaN	NaN
O00560	Syntenin-1	SDCBP	15	13	0	0	1	2	0	0	319.01	0.97855	0.88536	NaN	NaN	0.91915	1.0425	NaN	NaN
O00560	Syntenin-1	SDCBP	16	12	0	0	2	1	0	0	30.631	0.68116	NaN	NaN	NaN	0.77459	NaN	NaN	NaN
O00566	U3 small nucleolar ribonucleoprotein protein MPP10	MPHOSPH10	4	3	0	0	4	3	0	0	15.148	0.91366	0.94445	NaN	NaN	0.78108	0.98113	NaN	NaN
O00567	Nucleolar protein 56	NOP56	18	17	0	0	18	17	0	0	94.524	1.1238	0.98027	NaN	NaN	0.93888	1.1282	NaN	NaN
O00592	Podocalyxin	PODXL	8	6	0	0	8	6	0	0	74.07	1.4489	1.1758	NaN	NaN	1.0998	1.2705	NaN	NaN
O00622	Protein CYR61	CYR61	5	2	0	0	5	2	0	0	8.7185	0.74761	0.71182	NaN	NaN	0.78928	0.85033	NaN	NaN
O00625	Pirin	PIR	10	9	0	0	10	9	0	0	74.762	0.89923	0.95988	NaN	NaN	0.91959	0.95119	NaN	NaN
O00629	Importin subunit alpha-3	KPNA4	10	8	0	0	5	5	0	0	51.376	1.0469	1.1136	NaN	NaN	0.98786	1.103	NaN	NaN
O00743	Serine/threonine-protein phosphatase 6 catalytic subunit	PPP6C	5	5	0	0	5	5	0	0	25.15	1.2029	1.031	NaN	NaN	0.98442	0.98016	NaN	NaN
O00762	Ubiquitin-conjugating enzyme E2 C	UBE2C	4	4	0	0	4	4	0	0	38.199	0.74169	0.89514	NaN	NaN	0.80446	0.80797	NaN	NaN
O00764	Pyridoxal kinase	PDXK	17	15	0	0	17	15	0	0	323.31	0.80347	0.81465	NaN	NaN	0.8951	0.87052	NaN	NaN
O00767	Acyl-CoA desaturase	SCD	2	4	0	0	2	4	0	0	24.056	1.1927	0.99392	NaN	NaN	0.82155	1.22	NaN	NaN
O14519	Cyclin-dependent kinase 2-associated protein 1	CDK2AP1	1	2	0	0	1	2	0	0	3.9311	NaN	1.0448	NaN	NaN	NaN	0.91162	NaN	NaN
O14524	Transmembrane protein 194A	TMEM194A	1	0	0	0	1	0	0	0	1.6111	NaN	NaN	NaN	NaN	NaN	NaN	NaN	NaN
O14530	Thioredoxin domain-containing protein 9	TXNDC9	2	3	0	0	2	3	0	0	3.4878	0.95444	0.97139	NaN	NaN	0.9543	1.1386	NaN	NaN
O14545	TRAF-type zinc finger domain-containing protein 1	TRAFD1	10	8	0	0	10	8	0	0	57.999	1.0127	0.9285	NaN	NaN	0.85106	0.85462	NaN	NaN
O14548	Cytochrome c oxidase subunit 7A-related protein, mitochondrial	COX7A2L	4	3	0	0	4	3	0	0	21.023	1.1512	1.1158	NaN	NaN	1.287	1.1539	NaN	NaN
O14561	Acyl carrier protein, mitochondrial	NDUFAB1	5	4	0	0	5	4	0	0	18.82	0.92042	1.0284	NaN	NaN	1.1049	1.0054	NaN	NaN
U3KQU4	Cytochrome b561 domain-containing protein 2	CYB561D2	1	1	0	0	1	1	0	0	4.2768	0.97839	1.4211	NaN	NaN	0.93504	1.6179	NaN	NaN
O14617	AP-3 complex subunit delta-1	AP3D1	8	9	0	0	8	9	0	0	67.101	0.77335	1.0429	NaN	NaN	1.0451	0.85506	NaN	NaN
O14646	Chromodomain-helicase-DNA-binding protein 1	CHD1	4	1	0	0	3	0	0	0	6.6616	0.90699	NaN	NaN	NaN	1.1441	NaN	NaN	NaN
O14656	Torsin-1A	TOR1A	0	2	0	0	0	2	0	0	2.2491	NaN	0.62853	NaN	NaN	NaN	1.1218	NaN	NaN
O14672	Disintegrin and metalloproteinase domain-containing protein 10	ADAM10	2	1	0	0	2	1	0	0	7.8239	1.3138	NaN	NaN	NaN	1.2091	NaN	NaN	NaN
O14684	Prostaglandin E synthase	PTGES	2	3	0	0	2	3	0	0	9.5818	1.1963	1.1766	NaN	NaN	0.99495	1.3537	NaN	NaN
O14727	Apoptotic protease-activating factor 1	APAF1	1	2	0	0	1	2	0	0	2.4614	NaN	0.79453	NaN	NaN	NaN	0.88489	NaN	NaN
O14732	Inositol monophosphatase 2	IMPA2	4	5	0	0	4	5	0	0	20.308	0.89224	0.882	NaN	NaN	1.0628	0.97649	NaN	NaN
O14737	Programmed cell death protein 5	PDCD5	10	10	0	0	10	10	0	0	51.915	0.9816	0.96053	NaN	NaN	1.0278	1.0248	NaN	NaN
O14744	Protein arginine N-methyltransferase 5	PRMT5	19	18	0	0	19	18	0	0	108.74	1.0099	0.99639	NaN	NaN	1.0454	1.0382	NaN	NaN
O14745	Na(+)/H(+) exchange regulatory cofactor NHE-RF1	SLC9A3R1	11	13	0	0	11	13	0	0	112.54	1.0838	0.94829	NaN	NaN	0.76267	1.004	NaN	NaN
O14763	Tumor necrosis factor receptor superfamily member 10B	TNFRSF10B	0	1	0	0	0	1	0	0	4.6545	NaN	NaN	NaN	NaN	NaN	NaN	NaN	NaN
O14776	Transcription elongation regulator 1	TCERG1	20	17	0	0	20	17	0	0	45.978	0.85554	1.0368	NaN	NaN	1.0225	0.84991	NaN	NaN
O14777	Kinetochore protein NDC80 homolog	NDC80	1	0	0	0	1	0	0	0	1.6362	NaN	NaN	NaN	NaN	NaN	NaN	NaN	NaN
O14818	Proteasome subunit alpha type-7	PSMA7	15	14	0	0	15	14	0	0	161.16	0.97995	1.026	NaN	NaN	1.003	0.9956	NaN	NaN
O14828	Secretory carrier-associated membrane protein 3	SCAMP3	10	7	0	0	10	7	0	0	213.64	1.0511	0.69351	NaN	NaN	0.77072	1.0176	NaN	NaN
O14879	Interferon-induced protein with tetratricopeptide repeats 3	IFIT3	1	0	0	0	1	0	0	0	3.9489	NaN	NaN	NaN	NaN	NaN	NaN	NaN	NaN
Q5VV89	Microsomal glutathione S-transferase 3	MGST3	4	5	0	0	4	5	0	0	123.43	0.99263	0.99809	NaN	NaN	1.0102	1.0486	NaN	NaN
O14907	Tax1-binding protein 3	TAX1BP3	3	3	0	0	3	3	0	0	16.672	1.029	1.0941	NaN	NaN	1.1349	1.1581	NaN	NaN
O14908	PDZ domain-containing protein GIPC1	GIPC1	7	7	0	0	7	7	0	0	29.114	0.87061	0.93522	NaN	NaN	1.0037	0.82002	NaN	NaN
O14925	Mitochondrial import inner membrane translocase subunit Tim23	TIMM23	3	2	0	0	3	2	0	0	2.3785	0.74143	1.0236	NaN	NaN	0.82389	1.0384	NaN	NaN
O14929	Histone acetyltransferase type B catalytic subunit	HAT1	10	10	0	0	10	10	0	0	141.66	1.016	1.0519	NaN	NaN	1.1136	0.92685	NaN	NaN
O14949	Cytochrome b-c1 complex subunit 8	UQCRQ	3	3	0	0	3	3	0	0	16.664	1.3447	1.176	NaN	NaN	1.0164	1.1265	NaN	NaN
O14964	Hepatocyte growth factor-regulated tyrosine kinase substrate	HGS	6	7	0	0	6	7	0	0	39.522	1.0504	0.98298	NaN	NaN	1.0109	1.1203	NaN	NaN
O14965	Aurora kinase A	AURKA	6	8	0	0	6	8	0	0	27.599	0.95059	1.1261	NaN	NaN	1.1473	0.86765	NaN	NaN
O14967	Calmegin	CLGN	3	4	0	0	2	3	0	0	14.383	0.56331	0.85208	NaN	NaN	0.70784	0.77454	NaN	NaN
O14974	Protein phosphatase 1 regulatory subunit 12A	PPP1R12A	15	14	1	1	14	14	1	1	121.32	0.93531	1.1117	NaN	NaN	1.0291	1.059	NaN	NaN
O14975	Very long-chain acyl-CoA synthetase	SLC27A2	7	8	0	0	7	8	0	0	33.944	0.9676	1.0403	NaN	NaN	0.94858	0.90506	NaN	NaN
O14976	Cyclin-G-associated kinase	GAK	5	8	0	0	5	8	0	0	58.332	0.66913	0.88129	NaN	NaN	1.0002	0.67191	NaN	NaN
O14979	Heterogeneous nuclear ribonucleoprotein D-like	HNRNPDL	17	15	1	2	15	13	0	0	78.797	1.2386	1.089	NaN	0.83512	1.1564	1.2418	NaN	1.0514
O14980	Exportin-1	XPO1	26	28	0	0	26	28	0	0	227.11	0.94161	1.0659	NaN	NaN	1.01	0.94059	NaN	NaN
O15027	Protein transport protein Sec16A	SEC16A	22	22	0	0	1	1	0	0	190.91	0.68234	0.90793	NaN	NaN	0.79335	0.78558	NaN	NaN
O15031	Plexin-B2	PLXNB2	17	13	0	0	17	13	0	0	60.819	0.79919	0.81226	NaN	NaN	0.80767	0.79373	NaN	NaN
O15066	Kinesin-like protein KIF3B	KIF3B	1	1	0	0	1	1	0	0	3.3418	NaN	NaN	NaN	NaN	NaN	NaN	NaN	NaN
O15067	Phosphoribosylformylglycinamidine synthase	PFAS	32	29	0	0	32	29	0	0	323.31	0.91641	1.1058	NaN	NaN	1.0737	0.99081	NaN	NaN
O15091	Mitochondrial ribonuclease P protein 3	KIAA0391	1	2	0	0	1	2	0	0	2.1799	NaN	NaN	NaN	NaN	NaN	NaN	NaN	NaN
O15116	U6 snRNA-associated Sm-like protein LSm1	LSM1	3	4	0	0	3	4	0	0	15.328	1.1399	1.0833	NaN	NaN	0.9016	1.4966	NaN	NaN
O15118	Niemann-Pick C1 protein	NPC1	4	5	0	0	4	5	0	0	18.689	1.1185	1.2216	NaN	NaN	0.87127	0.958	NaN	NaN
O15120	1-acyl-sn-glycerol-3-phosphate acyltransferase beta	AGPAT2	1	0	0	0	1	0	0	0	3.9852	NaN	NaN	NaN	NaN	NaN	NaN	NaN	NaN
O15121	Sphingolipid delta(4)-desaturase DES1	DEGS1	2	2	0	0	2	2	0	0	8.0722	1.0314	0.96801	NaN	NaN	0.86464	0.99713	NaN	NaN
O15126	Secretory carrier-associated membrane protein 1	SCAMP1	1	4	0	0	1	4	0	0	17.718	NaN	1.3883	NaN	NaN	NaN	1.0584	NaN	NaN
O15127	Secretory carrier-associated membrane protein 2	SCAMP2	2	1	0	0	2	1	0	0	166.6	0.93246	0.99864	NaN	NaN	0.69335	1.002	NaN	NaN
O15143	Actin-related protein 2/3 complex subunit 1B	ARPC1B	17	17	0	0	6	6	0	0	270.29	0.96434	0.98148	NaN	NaN	0.99728	1.006	NaN	NaN
O15144	Actin-related protein 2/3 complex subunit 2	ARPC2	17	15	0	0	17	15	0	0	203.83	1.0114	1.0248	NaN	NaN	1.0612	0.99393	NaN	NaN
O15145	Actin-related protein 2/3 complex subunit 3	ARPC3	9	8	0	0	9	8	0	0	35.712	0.98251	0.97276	NaN	NaN	0.99267	1.0008	NaN	NaN
O15160	DNA-directed RNA polymerases I and III subunit RPAC1	POLR1C	7	7	0	0	7	7	0	0	59.559	0.94728	0.90839	NaN	NaN	0.91083	0.91013	NaN	NaN
O15164	Transcription intermediary factor 1-alpha	TRIM24	2	2	0	0	2	2	0	0	8.7381	0.96752	0.95326	NaN	NaN	0.90791	1.0551	NaN	NaN
O15173	Membrane-associated progesterone receptor component 2	PGRMC2	11	10	0	0	9	8	0	0	121.62	1.0896	0.94554	NaN	NaN	0.95739	1.0682	NaN	NaN
O15212	Prefoldin subunit 6	PFDN6	6	5	0	0	6	5	0	0	64.952	0.98616	0.99218	NaN	NaN	1.0518	1.1048	NaN	NaN
O15213	WD repeat-containing protein 46	WDR46	3	2	0	0	3	2	0	0	46.258	1.085	1.0523	NaN	NaN	1.1409	1.0943	NaN	NaN
O15226	NF-kappa-B-repressing factor	NKRF	5	5	0	0	5	5	0	0	9.5962	0.96145	1.0917	NaN	NaN	1.0473	0.9363	NaN	NaN
Q5TBH6	Dihydroxyacetone phosphate acyltransferase	GNPAT	1	0	0	0	1	0	0	0	2.8372	NaN	NaN	NaN	NaN	NaN	NaN	NaN	NaN
O15230	Laminin subunit alpha-5	LAMA5	2	3	1	0	2	3	1	0	7.9894	1.103	0.95012	NaN	NaN	0.74295	0.78715	NaN	NaN
O15258	Protein RER1	RER1	3	4	0	0	3	4	0	0	16.496	0.88318	1.118	NaN	NaN	0.95678	0.77554	NaN	NaN
Q5T8U5	Surfeit locus protein 4	SURF4	4	4	0	0	4	4	0	0	173.93	0.92305	0.98514	NaN	NaN	0.88846	0.96701	NaN	NaN
O15269	Serine palmitoyltransferase 1	SPTLC1	6	7	0	0	6	7	0	0	24.889	0.83894	0.96235	NaN	NaN	1.0123	1.0125	NaN	NaN
O15270	Serine palmitoyltransferase 2	SPTLC2	4	4	0	0	4	4	0	0	33.609	0.94535	0.92494	NaN	NaN	0.95157	1.1064	NaN	NaN
O15294	UDP-N-acetylglucosamine--peptide N-acetylglucosaminyltransferase 110 kDa subunit	OGT	20	19	0	0	20	19	0	0	93.704	1.0073	0.96919	NaN	NaN	0.96765	0.96392	NaN	NaN
O15305	Phosphomannomutase 2	PMM2	10	9	0	0	9	8	0	0	57.004	1.1285	0.94625	NaN	NaN	1.0392	1.074	NaN	NaN
O15344	E3 ubiquitin-protein ligase Midline-1	MID1	2	0	0	0	2	0	0	0	2.4282	0.97375	NaN	NaN	NaN	0.79621	NaN	NaN	NaN
O15355	Protein phosphatase 1G	PPM1G	20	20	0	0	20	20	0	0	323.31	0.85017	0.90526	NaN	NaN	0.92996	0.79093	NaN	NaN
O15357	Phosphatidylinositol 3,4,5-trisphosphate 5-phosphatase 2	INPPL1	8	6	0	0	8	6	0	0	36.732	0.93675	0.86412	NaN	NaN	0.87268	1.1269	NaN	NaN
O15371	Eukaryotic translation initiation factor 3 subunit D	EIF3D	16	17	0	0	16	17	0	0	202.19	0.90719	1.0586	NaN	NaN	0.96727	0.97028	NaN	NaN
O15381	Nuclear valosin-containing protein-like	NVL	5	6	0	0	5	6	0	0	15.027	0.98084	1.1767	NaN	NaN	1.077	1.0191	NaN	NaN
O15397	Importin-8	IPO8	7	7	0	0	6	6	0	0	12.9	1.1262	1.1943	NaN	NaN	0.83494	1.1014	NaN	NaN
O15400	Syntaxin-7	STX7	6	3	0	0	6	3	0	0	60.977	1.0164	0.87065	NaN	NaN	0.92667	1.0796	NaN	NaN
O15427	Monocarboxylate transporter 4	SLC16A3	7	7	0	0	7	7	0	0	22.261	0.95355	0.84822	NaN	NaN	0.75748	0.93699	NaN	NaN
O15431	High affinity copper uptake protein 1	SLC31A1	1	1	0	0	1	1	0	0	8.6353	NaN	0.90716	NaN	NaN	NaN	1.0831	NaN	NaN
O15440	Multidrug resistance-associated protein 5	ABCC5	1	1	0	0	1	1	0	0	1.8684	NaN	NaN	NaN	NaN	NaN	NaN	NaN	NaN
O15446	DNA-directed RNA polymerase I subunit RPA34	CD3EAP	6	4	0	0	6	4	0	0	56.024	0.96532	0.8379	NaN	NaN	0.91049	0.85345	NaN	NaN
O15460	Prolyl 4-hydroxylase subunit alpha-2	P4HA2	6	5	0	0	6	5	0	0	17.263	0.93949	1.0525	NaN	NaN	0.99543	0.87793	NaN	NaN
O15479	Melanoma-associated antigen B2	MAGEB2	10	8	0	0	10	8	0	0	108.68	1.0529	1.0435	NaN	NaN	1.0299	1.1417	NaN	NaN
O15498	Synaptobrevin homolog YKT6	YKT6	5	4	0	0	5	4	0	0	29.382	0.98171	0.83916	NaN	NaN	0.89338	1.2274	NaN	NaN
O15511	Actin-related protein 2/3 complex subunit 5	ARPC5	4	4	0	0	4	4	0	0	29.406	0.95931	1.0632	NaN	NaN	1.0048	1.2119	NaN	NaN
O15541	RING finger protein 113A	RNF113A	1	0	0	0	1	0	0	0	2.4374	NaN	NaN	NaN	NaN	NaN	NaN	NaN	NaN
O43143	Pre-mRNA-splicing factor ATP-dependent RNA helicase DHX15	DHX15	36	39	0	0	35	38	0	0	235.18	1.0087	1.0775	NaN	NaN	1.0272	0.96942	NaN	NaN
O43156	TELO2-interacting protein 1 homolog	TTI1	4	2	0	0	4	2	0	0	71.964	0.86951	0.79444	NaN	NaN	1.0063	0.81754	NaN	NaN
O43159	Ribosomal RNA-processing protein 8	RRP8	4	5	0	0	4	5	0	0	60.375	1.0369	0.83301	NaN	NaN	0.88463	0.87619	NaN	NaN
O43164	E3 ubiquitin-protein ligase Praja-2	PJA2	1	1	0	0	1	1	0	0	2.2437	NaN	NaN	NaN	NaN	NaN	NaN	NaN	NaN
O43169	Cytochrome b5 type B	CYB5B	8	7	0	0	8	7	0	0	89.587	1.1733	1.0184	NaN	NaN	0.92006	1.1253	NaN	NaN
O43172	U4/U6 small nuclear ribonucleoprotein Prp4	PRPF4	11	10	0	0	11	10	0	0	39.353	0.93433	1.2231	NaN	NaN	1.1454	0.87302	NaN	NaN
O43181	NADH dehydrogenase [ubiquinone] iron-sulfur protein 4, mitochondrial	NDUFS4	2	2	0	0	2	2	0	0	3.3585	1.0389	1.1749	NaN	NaN	1.0304	0.94865	NaN	NaN
O43237	Cytoplasmic dynein 1 light intermediate chain 2	DYNC1LI2	11	9	0	0	11	9	0	0	79.469	1.0148	0.85015	NaN	NaN	1.1069	0.84893	NaN	NaN
O43242	26S proteasome non-ATPase regulatory subunit 3	PSMD3	18	18	0	0	18	18	0	0	160.05	0.99464	0.94175	NaN	NaN	1.0288	0.91439	NaN	NaN
O43252	Bifunctional 3-phosphoadenosine 5-phosphosulfate synthase 1	PAPSS1	9	13	0	0	9	13	0	0	63.797	1.1777	0.96854	NaN	NaN	0.82077	1.1238	NaN	NaN
O43264	Centromere/kinetochore protein zw10 homolog	ZW10	12	10	0	0	12	10	0	0	66.062	1.0386	0.93072	NaN	NaN	0.93678	0.91464	NaN	NaN
O43286	Beta-1,4-galactosyltransferase 5	B4GALT5	1	1	0	0	1	1	0	0	1.6807	NaN	NaN	NaN	NaN	NaN	NaN	NaN	NaN
O43290	U4/U6.U5 tri-snRNP-associated protein 1	SART1	8	7	0	0	8	7	0	0	85.34	1.0019	1.2057	NaN	NaN	1.1889	1.0056	NaN	NaN
O43313	ATM interactor	ATMIN	0	2	0	0	0	2	0	0	-2	NaN	NaN	NaN	NaN	NaN	NaN	NaN	NaN	+
Q9UG54	Mitogen-activated protein kinase kinase kinase 7	DKFZp586F0420	1	0	0	0	1	0	0	0	1.5081	NaN	NaN	NaN	NaN	NaN	NaN	NaN	NaN
O43324	Eukaryotic translation elongation factor 1 epsilon-1	EEF1E1	6	7	0	0	4	5	0	0	19.091	1.0836	1.0232	NaN	NaN	0.96313	1.1003	NaN	NaN
O43390	Heterogeneous nuclear ribonucleoprotein R	HNRNPR	30	32	9	14	0	1	1	1	179.28	0.98643	0.99719	0.80601	0.96257	0.94688	0.96276	1.0591	0.93569
O43390	Heterogeneous nuclear ribonucleoprotein R	HNRNPR	30	32	9	13	0	1	1	0	25.78	NaN	NaN	NaN	NaN	NaN	NaN	NaN	NaN
O43395	U4/U6 small nuclear ribonucleoprotein Prp3	PRPF3	12	12	0	1	12	12	0	1	104.37	0.96259	1.1821	NaN	NaN	1.1901	0.88817	NaN	NaN
O43396	Thioredoxin-like protein 1	TXNL1	13	10	0	0	13	10	0	0	65.807	0.88948	1.0825	NaN	NaN	1.1448	1.0073	NaN	NaN
O43399	Tumor protein D54	TPD52L2	18	18	0	0	3	4	0	0	323.31	1.0253	0.89415	NaN	NaN	0.90668	0.98571	NaN	NaN
O43399	Tumor protein D54	TPD52L2	15	15	0	0	0	1	0	0	-2	NaN	1.4691	NaN	NaN	NaN	1.3101	NaN	NaN	+
O43447	Peptidyl-prolyl cis-trans isomerase H	PPIH	9	9	0	0	9	9	0	0	141.3	1.0943	1.3182	NaN	NaN	1.4716	0.97853	NaN	NaN
O43464	Serine protease HTRA2, mitochondrial	HTRA2	4	5	0	0	4	5	0	0	39.661	0.81644	0.93491	NaN	NaN	0.56902	1.026	NaN	NaN
O43488	Aflatoxin B1 aldehyde reductase member 2	AKR7A2	6	7	0	0	6	7	0	0	72.507	0.8513	1.0712	NaN	NaN	0.89977	0.84024	NaN	NaN
O43504	Ragulator complex protein LAMTOR5	LAMTOR5	3	3	0	0	3	3	0	0	193.83	1.2134	1.1733	NaN	NaN	1.0684	1.1683	NaN	NaN
O43513	Mediator of RNA polymerase II transcription subunit 7	MED7	1	0	0	0	1	0	0	0	1.4291	NaN	NaN	NaN	NaN	NaN	NaN	NaN	NaN
O43583	Density-regulated protein	DENR	6	4	0	0	6	4	0	0	48.76	0.99254	1.0638	NaN	NaN	1.0863	0.93827	NaN	NaN
O43592	Exportin-T	XPOT	6	6	0	0	6	6	0	0	21.378	0.87196	1.2036	NaN	NaN	1.0731	0.85427	NaN	NaN
O43615	Mitochondrial import inner membrane translocase subunit TIM44	TIMM44	17	15	0	0	17	15	0	0	84.811	1.0229	0.92812	NaN	NaN	0.91944	1.0333	NaN	NaN
O43633	Charged multivesicular body protein 2a	CHMP2A	3	0	0	0	3	0	0	0	1.9637	NaN	NaN	NaN	NaN	NaN	NaN	NaN	NaN
O43660	Pleiotropic regulator 1	PLRG1	4	6	0	0	4	6	0	0	53.232	0.94462	1.0911	NaN	NaN	0.94375	0.9649	NaN	NaN
O43663	Protein regulator of cytokinesis 1	PRC1	3	2	0	0	3	2	0	0	21.928	0.60285	0.88208	NaN	NaN	0.84565	0.45567	NaN	NaN
O43665	Regulator of G-protein signaling 10	RGS10	1	0	0	0	1	0	0	0	1.9653	NaN	NaN	NaN	NaN	NaN	NaN	NaN	NaN
O43678	NADH dehydrogenase [ubiquinone] 1 alpha subcomplex subunit 2	NDUFA2	2	1	0	0	2	1	0	0	173.45	0.99213	1.2214	NaN	NaN	0.95736	0.87248	NaN	NaN
O43707	Alpha-actinin-4	ACTN4	80	78	0	0	51	51	0	0	323.31	0.99077	1.0112	NaN	NaN	1.02	1.0012	NaN	NaN
O43709	Probable 18S rRNA (guanine-N(7))-methyltransferase	WBSCR22	1	2	0	0	1	2	0	0	4.6989	NaN	1.0443	NaN	NaN	NaN	0.90503	NaN	NaN
O43715	TP53-regulated inhibitor of apoptosis 1	TRIAP1	3	2	0	0	3	2	0	0	9.7248	1.0589	1.0766	NaN	NaN	1.2646	1.1763	NaN	NaN
O43719	HIV Tat-specific factor 1	HTATSF1	11	12	0	0	11	12	0	0	154.73	0.83569	1.0436	NaN	NaN	1.064	0.9002	NaN	NaN
O43747	AP-1 complex subunit gamma-1	AP1G1	7	5	0	0	7	5	0	0	17.964	1.0174	1.0542	NaN	NaN	0.89186	0.7735	NaN	NaN
O43752	Syntaxin-6	STX6	1	1	0	0	1	1	0	0	3.0252	NaN	NaN	NaN	NaN	NaN	NaN	NaN	NaN
O43760	Synaptogyrin-2	SYNGR2	2	3	0	0	2	3	0	0	4.6658	1.2541	0.86159	NaN	NaN	0.91144	1.2439	NaN	NaN
O43765	Small glutamine-rich tetratricopeptide repeat-containing protein alpha	SGTA	7	7	0	0	7	7	0	0	40.131	0.97981	1.027	NaN	NaN	1.0214	1.0365	NaN	NaN
O43772	Mitochondrial carnitine/acylcarnitine carrier protein	SLC25A20	4	7	0	0	4	7	0	0	7.0218	0.9554	1.043	NaN	NaN	1.1054	0.98929	NaN	NaN
O43776	Asparagine--tRNA ligase, cytoplasmic	NARS	13	15	0	0	13	15	0	0	154.56	1.103	0.94654	NaN	NaN	1.0252	1.0279	NaN	NaN
O43805	Sjoegren syndrome nuclear autoantigen 1	SSNA1	1	2	0	0	1	2	0	0	22.109	NaN	NaN	NaN	NaN	NaN	NaN	NaN	NaN
O43809	Cleavage and polyadenylation specificity factor subunit 5	NUDT21	10	10	0	0	10	10	0	0	27.978	1.0809	1.0409	NaN	NaN	0.90069	0.96734	NaN	NaN
O43813	LanC-like protein 1	LANCL1	13	11	0	0	13	11	0	0	61.175	1.0519	0.97969	NaN	NaN	0.921	1.0364	NaN	NaN
O43815	Striatin	STRN	7	4	0	0	7	4	0	0	56.786	0.97114	1.0018	NaN	NaN	1.0208	0.81207	NaN	NaN
O43818	U3 small nucleolar RNA-interacting protein 2	RRP9	5	5	0	0	5	5	0	0	11.304	0.8012	1.0013	NaN	NaN	0.64813	0.98076	NaN	NaN
O43823	A-kinase anchor protein 8	AKAP8	13	11	0	1	13	11	0	1	77.895	0.95112	1.0793	NaN	NaN	1.1289	1.0237	NaN	NaN
O43847	Nardilysin	NRD1	23	22	0	0	23	22	0	0	87.791	1.0191	0.85429	NaN	NaN	0.98721	0.9338	NaN	NaN
O43852	Calumenin	CALU	19	21	0	0	4	4	0	0	198.5	1.1743	1.0483	NaN	NaN	1.0354	1.2118	NaN	NaN
O43852	Calumenin	CALU	16	18	0	0	1	1	0	0	2.5806	NaN	0.68631	NaN	NaN	NaN	0.52271	NaN	NaN
O43865	Putative adenosylhomocysteinase 2	AHCYL1	11	13	0	0	6	6	0	0	63.869	0.86364	0.9391	NaN	NaN	0.89769	0.9277	NaN	NaN
O43896	Kinesin-like protein KIF1C	KIF1C	3	2	0	0	1	1	0	0	4.1855	NaN	NaN	NaN	NaN	NaN	NaN	NaN	NaN
O43903	Growth arrest-specific protein 2	GAS2	0	0	0	1	0	0	0	1	1.7322	NaN	NaN	NaN	NaN	NaN	NaN	NaN	NaN
O43913	Origin recognition complex subunit 5	ORC5	1	0	0	0	1	0	0	0	15.298	NaN	NaN	NaN	NaN	NaN	NaN	NaN	NaN
O43920	NADH dehydrogenase [ubiquinone] iron-sulfur protein 5	NDUFS5	4	2	0	0	4	2	0	0	24.63	1.2059	1.2112	NaN	NaN	1.1185	1.2016	NaN	NaN
O43929	Origin recognition complex subunit 4	ORC4	1	3	0	0	1	3	0	0	6.5749	NaN	1.287	NaN	NaN	NaN	1.4088	NaN	NaN
O60216	Double-strand-break repair protein rad21 homolog	RAD21	7	9	0	0	7	9	0	0	53.237	1.0509	1.0217	NaN	NaN	1.1165	1.0114	NaN	NaN
O60220	Mitochondrial import inner membrane translocase subunit Tim8 A	TIMM8A	4	4	0	0	4	4	0	0	18.849	1.0098	1.0759	NaN	NaN	0.89278	0.99372	NaN	NaN
O60231	Putative pre-mRNA-splicing factor ATP-dependent RNA helicase DHX16	DHX16	9	10	0	0	8	9	0	0	28.44	0.97129	1.1299	NaN	NaN	1.1156	0.94901	NaN	NaN
O60232	Sjoegren syndrome/scleroderma autoantigen 1	SSSCA1	4	5	0	0	4	5	0	0	119.77	1.0048	1.0292	NaN	NaN	1.0027	1.0779	NaN	NaN
O60256	Phosphoribosyl pyrophosphate synthase-associated protein 2	PRPSAP2	7	8	0	0	6	7	0	0	21.134	0.91406	0.87357	NaN	NaN	0.8647	0.96054	NaN	NaN
O60264	SWI/SNF-related matrix-associated actin-dependent regulator of chromatin subfamily A member 5	SMARCA5	25	21	0	0	18	16	0	0	82.367	0.9288	1.0914	NaN	NaN	1.0259	0.89274	NaN	NaN
O60287	Nucleolar pre-ribosomal-associated protein 1	URB1	1	2	0	0	1	2	0	0	2.4147	NaN	2.1786	NaN	NaN	NaN	1.0946	NaN	NaN
O60294	tRNA wybutosine-synthesizing protein 4	LCMT2	1	1	0	0	1	1	0	0	2.6825	NaN	NaN	NaN	NaN	NaN	NaN	NaN	NaN
O60303	Uncharacterized protein KIAA0556	KIAA0556	1	1	0	0	1	1	0	0	2.1228	NaN	NaN	NaN	NaN	NaN	NaN	NaN	NaN
O60306	Intron-binding protein aquarius	AQR	6	3	0	0	6	3	0	0	15.729	1.031	0.95257	NaN	NaN	0.93954	0.84425	NaN	NaN
O60341	Lysine-specific histone demethylase 1A	KDM1A	8	7	0	0	8	7	0	0	39.36	0.93736	1.0111	NaN	NaN	1.2518	0.97228	NaN	NaN
O60443	Non-syndromic hearing impairment protein 5	DFNA5	5	6	0	0	5	6	0	0	20.411	1.2409	0.70627	NaN	NaN	0.84272	1.0128	NaN	NaN
O60476	Mannosyl-oligosaccharide 1,2-alpha-mannosidase IB	MAN1A2	3	3	0	0	3	3	0	0	5.0582	0.66207	0.75721	NaN	NaN	0.9436	0.8953	NaN	NaN
O60477	BMP/retinoic acid-inducible neural-specific protein 1	BRINP1	0	0	0	2	0	0	0	0	27.714	NaN	NaN	NaN	NaN	NaN	NaN	NaN	NaN
O60488	Long-chain-fatty-acid--CoA ligase 4	ACSL4	16	18	0	0	15	16	0	0	56.362	1.2479	0.95991	NaN	NaN	0.91488	1.1364	NaN	NaN
O60493	Sorting nexin-3	SNX3	11	10	0	0	10	9	0	0	57.756	0.97628	0.94663	NaN	NaN	0.9242	0.90067	NaN	NaN
O60502	Protein O-GlcNAcase	MGEA5	7	7	0	0	7	7	0	0	15.999	1.1906	0.98372	NaN	NaN	0.80355	1.0688	NaN	NaN
O60506	Heterogeneous nuclear ribonucleoprotein Q	SYNCRIP	42	40	17	19	2	2	1	1	323.31	1.0723	1.0709	0.57954	1.252	1.0496	1.0976	0.99477	0.83589
O60506	Heterogeneous nuclear ribonucleoprotein Q	SYNCRIP	41	39	17	19	1	1	0	0	-2	NaN	NaN	NaN	NaN	NaN	NaN	NaN	NaN	+
Q5SRN1	Pre-mRNA-processing factor 17	CDC40	2	2	0	0	2	2	0	0	3.882	1.1582	0.92544	NaN	NaN	0.79626	0.67706	NaN	NaN
O60518	Ran-binding protein 6	RANBP6	6	2	0	0	3	1	0	0	7.6342	1.2714	NaN	NaN	NaN	1.0751	NaN	NaN	NaN
O60547	GDP-mannose 4,6 dehydratase	GMDS	2	5	0	0	2	5	0	0	7.8426	0.75727	1.1775	NaN	NaN	1.3375	0.68362	NaN	NaN
O60563	Cyclin-T1	CCNT1	1	0	1	1	1	0	1	1	20.85	NaN	NaN	NaN	NaN	NaN	NaN	NaN	NaN
O60566	Mitotic checkpoint serine/threonine-protein kinase BUB1 beta	BUB1B	4	2	0	0	4	2	0	0	7.0046	0.87601	NaN	NaN	NaN	1.0226	NaN	NaN	NaN
O60568	Procollagen-lysine,2-oxoglutarate 5-dioxygenase 3	PLOD3	27	23	0	0	27	23	0	0	170.69	0.89613	0.86106	NaN	NaN	0.98319	1.0203	NaN	NaN
O60645	Exocyst complex component 3	EXOC3	0	4	0	0	0	4	0	0	6.1599	NaN	0.89429	NaN	NaN	NaN	0.80476	NaN	NaN
O60664	Perilipin-3	PLIN3	21	19	0	0	21	19	0	0	323.31	0.99691	0.95598	NaN	NaN	0.90907	0.96025	NaN	NaN
O60678	Protein arginine N-methyltransferase 3	PRMT3	2	5	0	0	2	5	0	0	8.1536	NaN	0.96397	NaN	NaN	NaN	0.7412	NaN	NaN
O60684	Importin subunit alpha-7	KPNA6	17	16	0	0	8	7	0	0	240.59	0.99051	1.1124	NaN	NaN	1.0181	1.0058	NaN	NaN
O60701	UDP-glucose 6-dehydrogenase	UGDH	28	25	0	0	28	25	0	0	323.31	1.0843	1.1706	NaN	NaN	1.1284	1.146	NaN	NaN
O60716	Catenin delta-1	CTNND1	19	18	0	1	19	18	0	1	185.31	1.0416	1.0251	NaN	NaN	0.98512	0.97895	NaN	NaN
O60725	Protein-S-isoprenylcysteine O-methyltransferase	ICMT	1	1	0	0	1	1	0	0	2.7604	0.91289	1.2012	NaN	NaN	0.89863	0.93429	NaN	NaN
O60739	Eukaryotic translation initiation factor 1b	EIF1B	5	6	0	0	0	1	0	0	109.67	NaN	NaN	NaN	NaN	NaN	NaN	NaN	NaN
O60749	Sorting nexin-2	SNX2	13	14	0	0	12	13	0	0	103.47	1.1313	0.98332	NaN	NaN	1.104	1.0548	NaN	NaN
O60763	General vesicular transport factor p115	USO1	22	21	0	0	22	21	0	0	205.42	0.98357	0.93544	NaN	NaN	0.93071	1.0414	NaN	NaN
O60783	28S ribosomal protein S14, mitochondrial	MRPS14	2	2	0	0	2	2	0	0	8.3484	1.0018	NaN	NaN	NaN	1.15	NaN	NaN	NaN
O60784	Target of Myb protein 1	TOM1	6	8	0	0	6	8	0	0	93.883	1.4099	0.94496	NaN	NaN	0.85676	1.3972	NaN	NaN
O60825	6-phosphofructo-2-kinase/fructose-2,6-bisphosphatase 2	PFKFB2	14	16	0	0	14	16	0	0	38.332	0.88703	0.80563	NaN	NaN	0.94028	0.90453	NaN	NaN
O60826	Coiled-coil domain-containing protein 22	CCDC22	8	6	0	0	8	6	0	0	34.222	1.1793	0.902	NaN	NaN	1.0562	0.97997	NaN	NaN
O60828	Polyglutamine-binding protein 1	PQBP1	6	5	0	0	6	5	0	0	50.053	0.85554	0.89793	NaN	NaN	0.89757	0.89395	NaN	NaN
O60831	PRA1 family protein 2	PRAF2	2	2	0	0	2	2	0	0	7.784	NaN	NaN	NaN	NaN	NaN	NaN	NaN	NaN
O60832	H/ACA ribonucleoprotein complex subunit 4	DKC1	14	13	0	0	14	13	0	0	52.001	1.0901	0.83554	NaN	NaN	0.9268	0.97192	NaN	NaN
O60869	Endothelial differentiation-related factor 1	EDF1	7	6	4	5	7	6	4	5	132.31	1.0318	0.85483	0.021438	0.044065	0.93606	1.0423	0.19566	0.16014
O60870	DNA/RNA-binding protein KIN17	KIN	0	1	0	0	0	1	0	0	1.485	NaN	NaN	NaN	NaN	NaN	NaN	NaN	NaN
O60884	DnaJ homolog subfamily A member 2	DNAJA2	13	12	0	0	13	12	0	0	126.47	0.99306	1.0262	NaN	NaN	1.0406	0.9945	NaN	NaN
O60885	Bromodomain-containing protein 4	BRD4	6	4	0	1	4	3	0	1	15.066	0.95112	1.1789	NaN	NaN	1.0059	0.94637	NaN	NaN
O60888	Protein CutA	CUTA	3	3	0	0	3	3	0	0	113.61	1.0766	1.0527	NaN	NaN	0.90009	0.94827	NaN	NaN
O60927	Protein phosphatase 1 regulatory subunit 11	PPP1R11	1	2	0	0	1	2	0	0	2.3277	NaN	NaN	NaN	NaN	NaN	NaN	NaN	NaN
O60934	Nibrin	NBN	5	5	0	0	5	5	0	0	9.9871	0.86125	1.3066	NaN	NaN	1.1599	0.87979	NaN	NaN
O60942	mRNA-capping enzyme	RNGTT	1	0	0	0	1	0	0	0	2.5841	NaN	NaN	NaN	NaN	NaN	NaN	NaN	NaN
X6RH03	Glycosaminoglycan xylosylkinase	FAM20B	1	0	0	0	1	0	0	0	17.158	NaN	NaN	NaN	NaN	NaN	NaN	NaN	NaN
O75064	DENN domain-containing protein 4B	DENND4B	0	0	0	1	0	0	0	1	-2	NaN	NaN	NaN	NaN	NaN	NaN	NaN	NaN	+
O75083	WD repeat-containing protein 1	WDR1	31	31	0	0	31	31	0	0	323.31	0.91415	1.0464	NaN	NaN	1.1305	0.91838	NaN	NaN
O75116	Rho-associated protein kinase 2	ROCK2	38	43	0	1	34	36	0	1	323.31	0.94774	0.99794	NaN	NaN	1.056	0.92626	NaN	NaN
O75131	Copine-3	CPNE3	18	18	0	0	17	17	0	0	89.425	1.0495	1.0766	NaN	NaN	1.1105	0.98609	NaN	NaN
O75152	Zinc finger CCCH domain-containing protein 11A	ZC3H11A	6	6	0	0	6	6	0	0	37.609	1.2027	0.93991	NaN	NaN	1.0055	1.1638	NaN	NaN
O75157	TSC22 domain family protein 2	TSC22D2	1	2	0	0	1	1	0	0	4.3401	NaN	NaN	NaN	NaN	NaN	NaN	NaN	NaN
O75165	DnaJ homolog subfamily C member 13	DNAJC13	6	5	0	0	6	5	0	0	27.659	0.95204	1.0165	NaN	NaN	1.0554	0.92075	NaN	NaN
O75182	Paired amphipathic helix protein Sin3b	SIN3B	2	0	0	0	2	0	0	0	3.1469	NaN	NaN	NaN	NaN	NaN	NaN	NaN	NaN
O75190	DnaJ homolog subfamily B member 6	DNAJB6	5	3	0	0	5	3	0	0	18.971	0.63541	0.87038	NaN	NaN	0.68764	0.99285	NaN	NaN
O75223	Gamma-glutamylcyclotransferase	GGCT	9	7	0	0	9	7	0	0	19.692	1.0845	0.66797	NaN	NaN	0.69085	0.77139	NaN	NaN
O75306	NADH dehydrogenase [ubiquinone] iron-sulfur protein 2, mitochondrial	NDUFS2	7	7	1	1	7	7	1	1	42.344	1.0582	1.1726	NaN	NaN	1.066	1.0721	NaN	NaN
O75312	Zinc finger protein ZPR1	ZPR1	8	8	0	0	8	8	0	0	97.297	1.0576	1.0265	NaN	NaN	1.0073	1.0666	NaN	NaN
O75323	Protein NipSnap homolog 2	GBAS	3	5	0	0	3	4	0	0	8.4006	1.2233	1.397	NaN	NaN	1.7248	1.2036	NaN	NaN
O75325	Leucine-rich repeat neuronal protein 2	LRRN2	0	0	0	1	0	0	0	1	-2	NaN	NaN	NaN	NaN	NaN	NaN	NaN	NaN	+
O75340	Programmed cell death protein 6	PDCD6	9	9	0	0	9	9	0	0	276.45	0.93029	0.8973	NaN	NaN	0.97273	0.87038	NaN	NaN
O75348	V-type proton ATPase subunit G 1	ATP6V1G1	3	4	0	0	3	4	0	0	170.28	1.3069	1.0568	NaN	NaN	0.99643	1.1962	NaN	NaN
O75351	Vacuolar protein sorting-associated protein 4B	VPS4B	6	4	0	0	4	2	0	0	9.7927	1.5216	1.012	NaN	NaN	1.4	0.82876	NaN	NaN
O75367	Core histone macro-H2A.1	H2AFY	14	14	0	0	14	14	0	0	221.71	1.0263	1.0226	NaN	NaN	1.0028	0.94557	NaN	NaN
O75368	SH3 domain-binding glutamic acid-rich-like protein	SH3BGRL	3	5	0	1	3	5	0	1	26.535	1.0727	1.0233	NaN	NaN	1.0253	1.0687	NaN	NaN
O75369	Filamin-B	FLNB	121	117	0	1	107	104	0	1	323.31	1.0089	1.0075	NaN	NaN	0.96213	0.99864	NaN	NaN
O75376	Nuclear receptor corepressor 1	NCOR1	2	3	0	0	2	3	0	0	8.7433	0.62569	0.51732	NaN	NaN	0.83816	0.84181	NaN	NaN
O75379	Vesicle-associated membrane protein 4	VAMP4	0	1	0	0	0	1	0	0	2.6962	NaN	NaN	NaN	NaN	NaN	NaN	NaN	NaN
O75380	NADH dehydrogenase [ubiquinone] iron-sulfur protein 6, mitochondrial	NDUFS6	2	2	0	0	2	2	0	0	7.0313	1.2552	1.2101	NaN	NaN	1.1532	1.0533	NaN	NaN
O75381	Peroxisomal membrane protein PEX14	PEX14	3	3	0	0	3	3	0	0	16.755	1.1677	0.90411	NaN	NaN	1.0625	0.98865	NaN	NaN
O75391	Sperm-associated antigen 7	SPAG7	5	3	0	0	5	3	0	0	24.001	0.52346	1.5996	NaN	NaN	1.0358	0.95847	NaN	NaN
O75394	39S ribosomal protein L33, mitochondrial	MRPL33	1	0	0	0	1	0	0	0	1.9663	0.96038	NaN	NaN	NaN	0.90371	NaN	NaN	NaN
O75396	Vesicle-trafficking protein SEC22b	SEC22B	15	14	0	0	15	14	0	0	213.49	0.97772	0.96742	NaN	NaN	0.93558	1.0387	NaN	NaN
O75431	Metaxin-2	MTX2	6	4	0	0	6	4	0	0	48.536	1.0969	1.0863	NaN	NaN	1.091	1.0354	NaN	NaN
O75436	Vacuolar protein sorting-associated protein 26A	VPS26A	8	6	0	0	8	6	0	0	106.16	0.89806	0.95658	NaN	NaN	0.95007	0.95432	NaN	NaN
O75438	NADH dehydrogenase [ubiquinone] 1 beta subcomplex subunit 1	NDUFB1	1	2	0	0	1	2	0	0	3.1437	NaN	0.93217	NaN	NaN	NaN	0.88955	NaN	NaN
O75439	Mitochondrial-processing peptidase subunit beta	PMPCB	11	9	0	0	10	8	0	0	169.29	0.95681	0.91084	NaN	NaN	0.99497	0.98175	NaN	NaN
O75475	PC4 and SFRS1-interacting protein	PSIP1	13	13	0	2	11	11	0	0	35.896	0.83943	0.99138	NaN	NaN	0.86865	0.75291	NaN	NaN
O75477	Erlin-1	ERLIN1	7	7	0	0	5	4	0	0	26.508	0.94	1.0778	NaN	NaN	1.0021	0.92469	NaN	NaN
O75489	NADH dehydrogenase [ubiquinone] iron-sulfur protein 3, mitochondrial	NDUFS3	10	10	0	0	10	10	0	0	72.446	0.9531	1.1394	NaN	NaN	0.93182	0.97742	NaN	NaN
Q5JRI1	Serine/arginine-rich splicing factor 10	SRSF10	6	6	0	0	6	6	0	0	31.521	0.70484	1.1112	NaN	NaN	0.92186	0.80957	NaN	NaN
O75506	Heat shock factor-binding protein 1	HSBP1	2	1	0	0	2	1	0	0	24.947	1.2582	NaN	NaN	NaN	1.1802	NaN	NaN	NaN
O75531	Barrier-to-autointegration factor	BANF1	6	6	0	0	6	6	0	0	62.068	1.0293	0.95939	NaN	NaN	1.0727	1.0504	NaN	NaN
O75533	Splicing factor 3B subunit 1	SF3B1	44	41	1	1	44	41	1	1	323.31	0.96605	1.113	NaN	NaN	1.0928	0.89426	NaN	NaN
O75534	Cold shock domain-containing protein E1	CSDE1	26	24	2	3	26	24	2	3	323.31	0.95623	1.1269	NaN	1.3654	1.0837	0.98619	NaN	0.30551
O75569	Interferon-inducible double-stranded RNA-dependent protein kinase activator A	PRKRA	3	5	0	0	3	5	0	0	18.488	0.77341	1.1253	NaN	NaN	1.1832	0.68681	NaN	NaN
O75600	2-amino-3-ketobutyrate coenzyme A ligase, mitochondrial	GCAT	3	1	0	0	3	1	0	0	4.6837	1.1257	NaN	NaN	NaN	1.0516	NaN	NaN	NaN
O75607	Nucleoplasmin-3	NPM3	3	4	0	0	3	4	0	0	14.74	0.75847	0.90408	NaN	NaN	0.67789	0.97241	NaN	NaN
O75608	Acyl-protein thioesterase 1	LYPLA1	6	5	0	0	6	5	0	0	63.826	1.0984	0.92624	NaN	NaN	1.0353	0.86047	NaN	NaN
O75643	U5 small nuclear ribonucleoprotein 200 kDa helicase	SNRNP200	53	56	0	0	53	56	0	0	323.31	0.92777	1.0484	NaN	NaN	0.98979	0.88451	NaN	NaN
O75663	TIP41-like protein	TIPRL	8	9	0	0	8	9	0	0	47.111	1.0274	0.90361	NaN	NaN	0.9796	1.006	NaN	NaN
O75683	Surfeit locus protein 6	SURF6	1	2	0	0	1	2	0	0	2.0297	NaN	1.0063	NaN	NaN	NaN	1.3186	NaN	NaN
O75691	Small subunit processome component 20 homolog	UTP20	3	0	0	0	3	0	0	0	5.8463	0.79594	NaN	NaN	NaN	0.73115	NaN	NaN	NaN
O75695	Protein XRP2	RP2	2	2	0	0	2	2	0	0	2.4354	1.0884	1.0031	NaN	NaN	1.3135	0.94251	NaN	NaN
O75717	WD repeat and HMG-box DNA-binding protein 1	WDHD1	5	7	0	0	5	7	0	0	33.286	0.61019	0.9772	NaN	NaN	0.83491	0.49782	NaN	NaN
O75746	Calcium-binding mitochondrial carrier protein Aralar1	SLC25A12	15	12	0	0	11	9	0	0	30.535	1.267	0.91923	NaN	NaN	0.80012	1.0243	NaN	NaN
O75781	Paralemmin-1	PALM	3	3	0	0	3	3	0	0	10.725	0.96386	0.76557	NaN	NaN	0.88786	0.70676	NaN	NaN
O75792	Ribonuclease H2 subunit A	RNASEH2A	6	4	0	0	6	4	0	0	18.716	0.99869	1.11	NaN	NaN	0.9379	0.92971	NaN	NaN
O75794	Cell division cycle protein 123 homolog	CDC123	10	8	0	0	10	8	0	0	39.419	1.0233	0.93634	NaN	NaN	1.117	1.0389	NaN	NaN
O75821	Eukaryotic translation initiation factor 3 subunit G	EIF3G	17	17	3	2	17	17	3	2	242.18	0.97342	0.85222	0.10731	0.13771	0.9793	0.94221	NaN	NaN
O75822	Eukaryotic translation initiation factor 3 subunit J	EIF3J	12	12	3	4	12	12	3	4	266.17	1.0716	1.0953	NaN	NaN	1.0601	1.0714	NaN	NaN
O75828	Carbonyl reductase [NADPH] 3	CBR3	4	4	0	0	2	2	0	0	4.5032	1.1179	0.88443	NaN	NaN	1.0744	1.0398	NaN	NaN
O75832	26S proteasome non-ATPase regulatory subunit 10	PSMD10	7	4	0	0	7	4	0	0	48.925	0.85651	1.0513	NaN	NaN	1.0369	0.80744	NaN	NaN
O75844	CAAX prenyl protease 1 homolog	ZMPSTE24	5	8	0	0	5	8	0	0	9.1784	0.97584	1.0893	NaN	NaN	0.93899	0.95077	NaN	NaN
O75874	Isocitrate dehydrogenase [NADP] cytoplasmic	IDH1	29	31	1	1	27	30	1	1	323.31	1.1135	0.91254	NaN	NaN	0.95516	1.118	NaN	NaN
O75884	Putative hydrolase RBBP9	RBBP9	0	1	0	0	0	1	0	0	2.0673	NaN	NaN	NaN	NaN	NaN	NaN	NaN	NaN
O75886	Signal transducing adapter molecule 2	STAM2	1	2	0	0	1	1	0	0	28.096	NaN	0.88964	NaN	NaN	NaN	0.91085	NaN	NaN
O75891	Cytosolic 10-formyltetrahydrofolate dehydrogenase	ALDH1L1	3	3	0	0	2	3	0	0	2.2956	0.99501	0.91666	NaN	NaN	0.99352	0.98293	NaN	NaN
O75911	Short-chain dehydrogenase/reductase 3	DHRS3	4	3	0	0	4	3	0	0	5.0273	0.85988	0.93705	NaN	NaN	1.1242	0.74563	NaN	NaN
O75915	PRA1 family protein 3	ARL6IP5	4	5	0	0	4	5	0	0	71.585	0.93025	1.0122	NaN	NaN	0.90211	0.97785	NaN	NaN
O75934	Pre-mRNA-splicing factor SPF27	BCAS2	5	5	0	0	5	5	0	0	118.25	1.0792	1.0602	NaN	NaN	1.3003	1.0665	NaN	NaN
O75935	Dynactin subunit 3	DCTN3	2	2	0	0	2	2	0	0	3.1879	NaN	0.92728	NaN	NaN	NaN	0.98332	NaN	NaN
O75937	DnaJ homolog subfamily C member 8	DNAJC8	8	9	0	0	8	9	0	0	74.944	0.96724	1.1433	NaN	NaN	1.1354	0.9818	NaN	NaN
O75940	Survival of motor neuron-related-splicing factor 30	SMNDC1	6	6	0	0	6	6	0	0	80.16	1.0114	1.7499	NaN	NaN	1.7724	0.95582	NaN	NaN
O75947	ATP synthase subunit d, mitochondrial	ATP5H	11	11	0	0	11	11	0	0	69.569	1.0865	1.0338	NaN	NaN	1.0449	1.0165	NaN	NaN
O75955	Flotillin-1	FLOT1	9	6	0	0	9	6	0	0	21.593	0.81855	0.79857	NaN	NaN	0.74089	0.8225	NaN	NaN
O75964	ATP synthase subunit g, mitochondrial	ATP5L	7	6	0	0	7	6	0	0	28.456	1.0278	1.023	NaN	NaN	0.98065	1.029	NaN	NaN
O75976	Carboxypeptidase D	CPD	3	2	0	0	3	2	0	0	7.3996	0.93964	0.57706	NaN	NaN	1.2656	0.44366	NaN	NaN
O76003	Glutaredoxin-3	GLRX3	16	16	2	2	16	16	2	2	102.35	1.0552	1.0766	0.041514	0.025108	1.1435	1.0574	NaN	NaN
O76021	Ribosomal L1 domain-containing protein 1	RSL1D1	10	9	0	2	10	9	0	2	45.911	1.076	1.0589	NaN	1.158	1.0462	0.99971	NaN	1.3678
O76024	Wolframin	WFS1	5	2	0	0	5	2	0	0	41.6	0.98813	1.0119	NaN	NaN	0.96306	0.79299	NaN	NaN
O76031	ATP-dependent Clp protease ATP-binding subunit clpX-like, mitochondrial	CLPX	9	7	0	0	9	7	0	0	41.684	1.1047	1.0418	NaN	NaN	0.97634	1.081	NaN	NaN
O76041	Nebulette	NEBL	1	1	1	2	0	0	1	1	5.723	NaN	NaN	NaN	NaN	NaN	NaN	NaN	NaN
O76071	Probable cytosolic iron-sulfur protein assembly protein CIAO1	CIAO1	4	5	0	0	4	5	0	0	12.523	1.0901	1.0124	NaN	NaN	0.95388	1.1592	NaN	NaN
P0CL80	G antigen 12F	GAGE12F	4	4	0	0	2	2	0	0	176.58	0.72897	0.81749	NaN	NaN	0.88537	0.84441	NaN	NaN
O76094	Signal recognition particle subunit SRP72	SRP72	14	11	1	0	14	11	1	0	75.351	0.93959	1.1218	NaN	NaN	1.0965	0.92993	NaN	NaN
O76095	Protein JTB	JTB	1	1	0	0	1	1	0	0	1.5788	NaN	NaN	NaN	NaN	NaN	NaN	NaN	NaN
O94760	N(G),N(G)-dimethylarginine dimethylaminohydrolase 1	DDAH1	11	10	0	0	11	10	0	0	117.31	1.1109	1.0696	NaN	NaN	1.0196	1.0749	NaN	NaN
O94763	Unconventional prefoldin RPB5 interactor 1	URI1	2	1	0	0	2	1	0	0	3.3689	0.94478	0.57236	NaN	NaN	0.79313	0.96373	NaN	NaN
O94776	Metastasis-associated protein MTA2	MTA2	17	17	0	0	16	16	0	0	103.82	0.92488	1.112	NaN	NaN	1.082	0.97863	NaN	NaN
O94804	Serine/threonine-protein kinase 10	STK10	2	2	0	0	1	2	0	0	4.0039	NaN	0.87489	NaN	NaN	NaN	1.2411	NaN	NaN
O94806	Serine/threonine-protein kinase D3	PRKD3	4	8	0	0	4	8	0	0	15.71	0.98276	0.99994	NaN	NaN	0.91379	0.89262	NaN	NaN
O94822	E3 ubiquitin-protein ligase listerin	LTN1	4	3	0	0	4	3	0	0	40.869	0.8519	0.96494	NaN	NaN	1.0711	0.83088	NaN	NaN
O94826	Mitochondrial import receptor subunit TOM70	TOMM70A	17	17	0	0	17	17	0	0	96.582	1.0851	1.0359	NaN	NaN	1.0049	1.1178	NaN	NaN
O94842	TOX high mobility group box family member 4	TOX4	1	4	1	0	1	4	1	0	4.4622	NaN	1.518	NaN	NaN	NaN	1.3107	NaN	NaN
O94855	Protein transport protein Sec24D	SEC24D	11	11	0	0	9	9	0	0	30.836	0.97162	1.1212	NaN	NaN	1.0722	0.91348	NaN	NaN
O94874	E3 UFM1-protein ligase 1	UFL1	7	8	0	0	7	8	0	0	18.459	0.76666	0.97568	NaN	NaN	0.80123	0.77526	NaN	NaN
O94875	Sorbin and SH3 domain-containing protein 2	SORBS2	0	0	4	5	0	0	4	5	25.66	NaN	NaN	0.2073	0.28091	NaN	NaN	NaN	4.1735
O94888	UBX domain-containing protein 7	UBXN7	2	3	0	0	2	3	0	0	8.4557	0.767	1.0184	NaN	NaN	0.74675	1.1254	NaN	NaN
O94903	Proline synthase co-transcribed bacterial homolog protein	PROSC	5	4	0	1	5	4	0	1	13.367	0.9558	0.7414	NaN	NaN	0.98341	1.2829	NaN	NaN
O94906	Pre-mRNA-processing factor 6	PRPF6	20	17	0	0	20	17	0	0	53.187	0.79675	1.0387	NaN	NaN	0.98953	0.70372	NaN	NaN
O94913	Pre-mRNA cleavage complex 2 protein Pcf11	PCF11	1	2	0	0	1	2	0	0	1.4451	NaN	0.62441	NaN	NaN	NaN	0.83611	NaN	NaN
O94915	Protein furry homolog-like	FRYL	2	1	0	1	2	1	0	1	4.9975	0.75133	NaN	NaN	NaN	0.81818	NaN	NaN	NaN
O94916	Nuclear factor of activated T-cells 5	NFAT5	1	0	0	0	1	0	0	0	3.1123	NaN	NaN	NaN	NaN	NaN	NaN	NaN	NaN
O94925	Glutaminase kidney isoform, mitochondrial	GLS	26	28	0	0	2	2	0	0	3.9023	1.3255	1.3414	NaN	NaN	0.75138	1.4551	NaN	NaN
O94925	Glutaminase kidney isoform, mitochondrial	GLS	26	28	0	0	2	2	0	0	323.31	0.98952	1.2831	NaN	NaN	1.0764	0.94244	NaN	NaN
O94966	Ubiquitin carboxyl-terminal hydrolase 19	USP19	3	2	1	0	3	2	1	0	55.434	0.88774	0.83534	NaN	NaN	1.0548	0.72096	NaN	NaN
O94973	AP-2 complex subunit alpha-2	AP2A2	7	7	1	1	2	2	1	1	7.857	1.5255	NaN	NaN	NaN	1.4094	NaN	NaN	NaN
O94992	Protein HEXIM1	HEXIM1	12	10	0	0	12	10	0	0	254.28	1.1422	0.88226	NaN	NaN	0.89465	1.1687	NaN	NaN
O95049	Tight junction protein ZO-3	TJP3	2	1	0	0	2	1	0	0	2.4882	NaN	NaN	NaN	NaN	NaN	NaN	NaN	NaN
O95071	E3 ubiquitin-protein ligase UBR5	UBR5	9	9	0	0	9	9	0	0	59.345	1.0636	1.1232	NaN	NaN	0.94865	1.0033	NaN	NaN
O95081	Arf-GAP domain and FG repeat-containing protein 2	AGFG2	2	2	0	0	2	2	0	0	10.82	0.9933	0.91783	NaN	NaN	1.4179	NaN	NaN	NaN
O95104	Splicing factor, arginine/serine-rich 15	SCAF4	3	2	0	0	3	2	0	0	7.9395	1.1009	NaN	NaN	NaN	1.1305	NaN	NaN	NaN
O95140	Mitofusin-2	MFN2	5	3	0	0	3	3	0	0	13.709	0.99052	1.0725	NaN	NaN	1.1689	1.026	NaN	NaN
O95140	Mitofusin-2	MFN2	3	1	0	0	1	1	0	0	-2	NaN	NaN	NaN	NaN	NaN	NaN	NaN	NaN	+
O95153	Peripheral-type benzodiazepine receptor-associated protein 1	BZRAP1	1	0	0	0	1	0	0	0	-2	NaN	NaN	NaN	NaN	NaN	NaN	NaN	NaN	+
O95155	Ubiquitin conjugation factor E4 B	UBE4B	8	13	0	0	8	13	0	0	36.821	0.87587	0.84629	NaN	NaN	0.89396	0.91775	NaN	NaN
O95163	Elongator complex protein 1	IKBKAP	12	9	0	0	12	9	0	0	58.407	1.0314	0.96572	NaN	NaN	0.89706	0.90685	NaN	NaN
S4R3I5	NADH dehydrogenase [ubiquinone] 1 alpha subcomplex subunit 3	NDUFA3	1	0	0	0	1	0	0	0	8.4899	NaN	NaN	NaN	NaN	NaN	NaN	NaN	NaN
O95168	NADH dehydrogenase [ubiquinone] 1 beta subcomplex subunit 4	NDUFB4	2	2	0	0	2	2	0	0	12.245	0.82533	0.95939	NaN	NaN	0.77206	0.98175	NaN	NaN
O95169	NADH dehydrogenase [ubiquinone] 1 beta subcomplex subunit 8, mitochondrial	NDUFB8	3	5	0	0	3	5	0	0	21.073	1.2445	0.8433	NaN	NaN	1.2132	1.037	NaN	NaN
O95182	NADH dehydrogenase [ubiquinone] 1 alpha subcomplex subunit 7	NDUFA7	2	4	1	1	2	4	1	1	6.0368	0.96538	1.044	0.006806	0.0019239	1.0856	1.0908	0.020634	NaN
O95197	Reticulon-3	RTN3	4	4	0	0	4	4	0	0	99.34	1.2295	1.0924	NaN	NaN	1.0843	1.1051	NaN	NaN
O95202	LETM1 and EF-hand domain-containing protein 1, mitochondrial	LETM1	11	11	0	0	11	11	0	0	75.228	1.1933	1.1422	NaN	NaN	1.1094	1.0028	NaN	NaN
O95218	Zinc finger Ran-binding domain-containing protein 2	ZRANB2	9	10	0	0	9	10	0	0	23.775	0.8664	0.55448	NaN	NaN	0.54805	0.94499	NaN	NaN
O95219	Sorting nexin-4	SNX4	1	2	0	0	1	2	0	0	3.2777	NaN	1.3944	NaN	NaN	NaN	0.94045	NaN	NaN
O95235	Kinesin-like protein KIF20A	KIF20A	3	3	0	0	3	3	0	0	16.578	0.89352	0.84383	NaN	NaN	1.093	0.71986	NaN	NaN
O95239	Chromosome-associated kinesin KIF4A	KIF4A	4	3	1	0	4	3	1	0	14.981	0.73864	0.95165	NaN	NaN	1.122	0.68149	NaN	NaN
O95274	Ly6/PLAUR domain-containing protein 3	LYPD3	1	2	0	0	1	2	0	0	1.8934	NaN	NaN	NaN	NaN	NaN	NaN	NaN	NaN
O95292	Vesicle-associated membrane protein-associated protein B/C	VAPB	9	8	0	0	8	7	0	0	30.302	1.1619	0.96874	NaN	NaN	0.93874	1.0648	NaN	NaN
O95295	SNARE-associated protein Snapin	SNAPIN	4	3	0	0	4	3	0	0	97.059	0.88326	1.0294	NaN	NaN	1.0001	0.96877	NaN	NaN
O95297	Myelin protein zero-like protein 1	MPZL1	2	3	0	0	2	3	0	0	17.383	0.79474	0.87167	NaN	NaN	0.63937	1.2198	NaN	NaN
O95302	Peptidyl-prolyl cis-trans isomerase FKBP9	FKBP9	5	5	0	0	5	5	0	0	11.194	0.87189	1.2727	NaN	NaN	0.97702	0.65856	NaN	NaN
O95336	6-phosphogluconolactonase	PGLS	14	14	0	0	14	14	0	0	179.63	0.50361	0.89033	NaN	NaN	0.84223	0.52368	NaN	NaN
O95340	Bifunctional 3-phosphoadenosine 5-phosphosulfate synthase 2	PAPSS2	8	7	0	0	8	7	0	0	20.608	0.93612	0.9404	NaN	NaN	0.90374	1.0215	NaN	NaN
O95347	Structural maintenance of chromosomes protein 2	SMC2	22	26	0	0	22	26	0	0	86.142	0.91393	1.0836	NaN	NaN	0.93104	0.79096	NaN	NaN
O95361	Tripartite motif-containing protein 16	TRIM16	5	3	0	0	1	1	0	0	2.4611	NaN	NaN	NaN	NaN	NaN	NaN	NaN	NaN
O95365	Zinc finger and BTB domain-containing protein 7A	ZBTB7A	2	1	0	0	2	1	0	0	19.416	0.73161	NaN	NaN	NaN	0.96048	NaN	NaN	NaN
O95372	Acyl-protein thioesterase 2	LYPLA2	7	5	0	0	2	3	0	0	96.659	1.0197	0.91921	NaN	NaN	1.0867	0.91147	NaN	NaN
O95373	Importin-7	IPO7	32	31	0	0	31	30	0	0	323.31	0.92231	0.98013	NaN	NaN	1.032	0.97026	NaN	NaN
O95376	E3 ubiquitin-protein ligase ARIH2	ARIH2	1	2	0	0	1	2	0	0	13.642	1.0694	1.068	NaN	NaN	0.99288	0.94956	NaN	NaN
O95379	Tumor necrosis factor alpha-induced protein 8	TNFAIP8	2	2	0	0	2	2	0	0	25.37	NaN	0.77372	NaN	NaN	NaN	0.4872	NaN	NaN
O95391	Pre-mRNA-splicing factor SLU7	SLU7	3	0	0	0	3	0	0	0	5.7129	1.4435	NaN	NaN	NaN	1.139	NaN	NaN	NaN
O95396	Adenylyltransferase and sulfurtransferase MOCS3	MOCS3	3	3	0	0	3	3	0	0	21.422	0.93784	0.77069	NaN	NaN	1.2576	0.9316	NaN	NaN
Q5H8X8	Urotensin-2	UTS2	1	1	0	0	1	1	0	0	1.5698	1.0103	1.0385	NaN	NaN	0.87943	0.99027	NaN	NaN
O95400	CD2 antigen cytoplasmic tail-binding protein 2	CD2BP2	3	4	0	0	3	4	0	0	13.43	0.88444	1.1404	NaN	NaN	0.97648	0.89045	NaN	NaN
O95425	Supervillin	SVIL	3	2	0	0	3	2	0	0	10.275	0.96857	0.95931	NaN	NaN	1.0698	0.71976	NaN	NaN
O95429	BAG family molecular chaperone regulator 4	BAG4	2	1	0	0	2	1	0	0	4.0338	0.86461	NaN	NaN	NaN	0.88576	NaN	NaN	NaN
O95433	Activator of 90 kDa heat shock protein ATPase homolog 1	AHSA1	12	9	0	0	5	4	0	0	274.18	0.91219	0.98537	NaN	NaN	0.97467	0.94319	NaN	NaN
O95456	Proteasome assembly chaperone 1	PSMG1	7	7	0	0	7	7	0	0	49.546	1.1138	0.98344	NaN	NaN	1.111	0.94157	NaN	NaN
O95478	Ribosome biogenesis protein NSA2 homolog	NSA2	4	3	0	0	4	3	0	0	5.873	1.1798	0.9354	NaN	NaN	0.9247	1.2619	NaN	NaN
O95486	Protein transport protein Sec24A	SEC24A	9	14	0	0	8	12	0	0	109.87	0.91715	1.017	NaN	NaN	0.88466	0.90629	NaN	NaN
O95487	Protein transport protein Sec24B	SEC24B	6	8	0	0	5	6	0	0	15.513	1.0707	1.1155	NaN	NaN	1.2399	0.89026	NaN	NaN
O95544	NAD kinase	NADK	1	1	0	0	1	1	0	0	17.174	NaN	0.49664	NaN	NaN	NaN	0.70623	NaN	NaN
Q5R3B4	Mitochondrial pyruvate carrier 2	MPC2	4	3	0	0	4	3	0	0	7.079	0.97681	0.87807	NaN	NaN	0.94964	1.0636	NaN	NaN
O95573	Long-chain-fatty-acid--CoA ligase 3	ACSL3	20	22	0	0	19	20	0	0	283.3	0.99694	0.82088	NaN	NaN	0.86395	1.0637	NaN	NaN
O95602	DNA-directed RNA polymerase I subunit RPA1	POLR1A	8	9	0	0	7	8	0	0	29.553	0.99395	0.98474	NaN	NaN	1.2427	0.88342	NaN	NaN
O95628	CCR4-NOT transcription complex subunit 4	CNOT4	2	3	0	0	2	3	0	0	6.0126	1.0791	0.78101	NaN	NaN	1.3151	0.83836	NaN	NaN
O95633	Follistatin-related protein 3	FSTL3	1	2	0	0	1	2	0	0	7.7238	NaN	NaN	NaN	NaN	NaN	NaN	NaN	NaN
O95674	Phosphatidate cytidylyltransferase 2	CDS2	1	1	0	0	1	1	0	0	20.022	0.84355	1.0847	NaN	NaN	0.69205	1.0474	NaN	NaN
O95716	Ras-related protein Rab-3D	RAB3D	1	1	0	0	1	1	0	0	1.6532	NaN	NaN	NaN	NaN	NaN	NaN	NaN	NaN
O95721	Synaptosomal-associated protein 29	SNAP29	3	5	0	0	3	5	0	0	46.666	0.53208	0.85232	NaN	NaN	0.8595	0.87162	NaN	NaN
O95747	Serine/threonine-protein kinase OSR1	OXSR1	7	5	0	0	7	5	0	0	62.501	0.97468	0.97915	NaN	NaN	1.1901	1.05	NaN	NaN
O95757	Heat shock 70 kDa protein 4L	HSPA4L	31	33	0	0	26	28	0	0	173.51	0.87144	1.0262	NaN	NaN	0.99762	0.84483	NaN	NaN
O95758	Polypyrimidine tract-binding protein 3	PTBP3	6	8	2	2	2	4	0	0	27.204	1.04	1.0204	NaN	NaN	1.7429	1.0174	NaN	NaN
O95777	U6 snRNA-associated Sm-like protein LSm8	LSM8	5	5	0	0	5	5	0	0	14.523	1.0135	1.0299	NaN	NaN	1.1335	1.0262	NaN	NaN
O95782	AP-2 complex subunit alpha-1	AP2A1	23	22	0	0	18	17	0	0	102.54	0.90983	1.0253	NaN	NaN	0.96328	0.91727	NaN	NaN
O95801	Tetratricopeptide repeat protein 4	TTC4	6	2	0	0	6	2	0	0	26.544	0.99592	0.87678	NaN	NaN	1.0079	0.91303	NaN	NaN
O95807	Transmembrane protein 50A	TMEM50A	1	1	0	0	1	1	0	0	1.9383	NaN	NaN	NaN	NaN	NaN	NaN	NaN	NaN
O95816	BAG family molecular chaperone regulator 2	BAG2	10	11	0	0	10	11	0	0	142.78	0.94706	0.90774	NaN	NaN	0.99957	1.0382	NaN	NaN
O95817	BAG family molecular chaperone regulator 3	BAG3	10	7	0	0	10	7	0	0	47.269	0.86969	0.9502	NaN	NaN	0.86336	0.8737	NaN	NaN
O95831	Apoptosis-inducing factor 1, mitochondrial	AIFM1	14	15	0	0	7	7	0	0	101.18	0.95003	1.0732	NaN	NaN	1.0694	0.90168	NaN	NaN
O95833	Chloride intracellular channel protein 3	CLIC3	1	1	0	0	1	1	0	0	3.1232	NaN	NaN	NaN	NaN	NaN	NaN	NaN	NaN
O95857	Tetraspanin-13	TSPAN13	2	1	0	0	2	1	0	0	3.0925	0.86005	NaN	NaN	NaN	0.86897	NaN	NaN	NaN
O95861	3(2),5-bisphosphate nucleotidase 1	BPNT1	11	10	0	0	11	10	0	0	87.027	0.87793	0.91604	NaN	NaN	0.95075	0.83244	NaN	NaN
O95865	N(G),N(G)-dimethylarginine dimethylaminohydrolase 2	DDAH2	3	2	0	0	3	2	0	0	8.1886	0.8554	0.78002	NaN	NaN	0.84699	0.90562	NaN	NaN
O95881	Thioredoxin domain-containing protein 12	TXNDC12	9	8	0	0	9	8	0	0	53.518	1.0091	0.95604	NaN	NaN	0.86635	0.94204	NaN	NaN
O95983	Methyl-CpG-binding domain protein 3	MBD3	6	6	0	0	6	6	0	0	13.111	1.0198	1.1681	NaN	NaN	1.2537	0.9981	NaN	NaN
O96000	NADH dehydrogenase [ubiquinone] 1 beta subcomplex subunit 10	NDUFB10	8	7	0	0	8	7	0	0	23.544	1.0516	0.9342	NaN	NaN	0.98541	0.95358	NaN	NaN
O96005	Cleft lip and palate transmembrane protein 1	CLPTM1	8	7	0	0	8	7	0	0	31.326	0.93856	0.99388	NaN	NaN	1.0765	0.99383	NaN	NaN
O96008	Mitochondrial import receptor subunit TOM40 homolog	TOMM40	7	7	0	0	7	7	0	0	262.95	1.0285	0.98681	NaN	NaN	0.99691	1.0326	NaN	NaN
O96011	Peroxisomal membrane protein 11B	PEX11B	3	3	0	0	3	3	0	0	5.9974	1.0317	0.81715	NaN	NaN	2.1868	0.7932	NaN	NaN
O96013	Serine/threonine-protein kinase PAK 4	PAK4	0	1	0	0	0	1	0	0	3.2017	NaN	NaN	NaN	NaN	NaN	NaN	NaN	NaN
O96019	Actin-like protein 6A	ACTL6A	9	9	0	0	9	9	0	0	95.141	0.88241	1.1172	NaN	NaN	1.0873	1.0066	NaN	NaN
P00167	Cytochrome b5	CYB5A	3	4	0	0	3	4	0	0	9.7649	1.1338	1.0572	NaN	NaN	1.0492	1.1585	NaN	NaN
P00338	L-lactate dehydrogenase A chain	LDHA	42	42	0	0	40	40	0	0	323.31	0.96274	0.99396	NaN	NaN	0.99461	0.98565	NaN	NaN
P00367	Glutamate dehydrogenase 1, mitochondrial	GLUD1	14	17	1	0	14	17	1	0	105.92	1.1683	1.2295	NaN	NaN	1.1361	1.1271	NaN	NaN
P00374	Dihydrofolate reductase	DHFR	7	5	0	0	7	5	0	0	48.704	0.83527	0.75347	NaN	NaN	1.0836	0.8911	NaN	NaN
P00387	NADH-cytochrome b5 reductase 3	CYB5R3	12	11	0	0	12	11	0	0	161.05	1.0774	1.0158	NaN	NaN	0.98054	0.94355	NaN	NaN
P00390	Glutathione reductase, mitochondrial	GSR	9	9	0	0	9	9	0	0	55.641	1.1324	1.0835	NaN	NaN	1.032	1.1201	NaN	NaN
P00395	Cytochrome c oxidase subunit 1	MT-CO1	1	1	0	0	1	1	0	0	7.282	NaN	NaN	NaN	NaN	NaN	NaN	NaN	NaN
P00403	Cytochrome c oxidase subunit 2	MT-CO2	7	7	0	0	7	7	0	0	73.734	1.1674	1.0511	NaN	NaN	1.0353	0.97068	NaN	NaN
P00441	Superoxide dismutase [Cu-Zn]	SOD1	9	9	1	1	9	9	1	1	323.31	1.0082	0.9684	NaN	NaN	0.95002	1.0433	NaN	NaN
P00491	Purine nucleoside phosphorylase	PNP	15	15	0	0	15	15	0	0	313.39	0.94796	0.9133	NaN	NaN	0.96848	0.91963	NaN	NaN
P00492	Hypoxanthine-guanine phosphoribosyltransferase	HPRT1	6	7	0	0	6	7	0	0	82.153	1.0573	1.0472	NaN	NaN	1.1024	1.0371	NaN	NaN
P00505	Aspartate aminotransferase, mitochondrial	GOT2	28	27	0	1	28	27	0	1	218.46	1.0512	1.0852	NaN	NaN	1.0211	0.97619	NaN	NaN
P00533	Epidermal growth factor receptor	EGFR	28	25	0	0	27	24	0	0	253.81	0.50666	1.0771	NaN	NaN	1.0395	0.43517	NaN	NaN
P00558	Phosphoglycerate kinase 1	PGK1	45	43	3	1	39	37	1	0	323.31	0.93754	0.97235	NaN	NaN	1.0172	0.97759	NaN	NaN
Q5T9B7	Adenylate kinase isoenzyme 1	AK1	12	11	0	0	12	11	0	0	81.9	0.93126	1.0042	NaN	NaN	0.95817	0.9853	NaN	NaN
P00813	Adenosine deaminase	ADA	7	9	0	0	7	9	0	0	24.774	0.67943	0.75052	NaN	NaN	0.78357	0.80261	NaN	NaN
P00846	ATP synthase subunit a	MT-ATP6	1	1	0	0	1	1	0	0	2.902	1.1217	NaN	NaN	NaN	0.94764	NaN	NaN	NaN
P00966	Argininosuccinate synthase	ASS1	24	25	0	0	24	25	0	0	323.31	1.0837	1.1425	NaN	NaN	0.95349	0.94023	NaN	NaN
P01100	Proto-oncogene c-Fos	FOS	4	4	0	0	4	4	0	0	18.937	0.89712	0.83392	NaN	NaN	0.97335	0.70144	NaN	NaN
P01111	GTPase NRas	NRAS	6	6	0	0	2	3	0	0	30.278	1.0939	1.0568	NaN	NaN	0.99984	1.2023	NaN	NaN
P01148	Progonadoliberin-1	GNRH1	0	1	0	0	0	1	0	0	-2	NaN	NaN	NaN	NaN	NaN	NaN	NaN	NaN	+
P02545	Prelamin-A/C	LMNA	64	63	0	0	4	5	0	0	323.31	1.0999	0.99593	NaN	NaN	0.98383	1.1416	NaN	NaN
P02545	Prelamin-A/C	LMNA	61	58	0	0	1	0	0	0	8.0198	0.97657	NaN	NaN	NaN	1.0298	NaN	NaN	NaN
P02786	Transferrin receptor protein 1	TFRC	48	50	0	0	48	50	0	0	323.31	1.0779	1.0138	NaN	NaN	0.98686	1.0407	NaN	NaN
P02792	Ferritin light chain	FTL	8	7	0	0	8	7	0	0	21.936	1.6527	1.1173	NaN	NaN	1.0901	1.6927	NaN	NaN
P02794	Ferritin heavy chain	FTH1	16	16	0	0	16	16	0	0	69.528	1.5106	1.0692	NaN	NaN	1.0784	1.6603	NaN	NaN
P02795	Metallothionein-2	MT2A	4	4	1	1	1	1	0	0	92.359	1.043	0.99195	NaN	NaN	0.92499	0.98103	NaN	NaN			+
P03886	NADH-ubiquinone oxidoreductase chain 1	MT-ND1	1	1	0	0	1	1	0	0	1.6154	NaN	NaN	NaN	NaN	NaN	NaN	NaN	NaN
P03897	NADH-ubiquinone oxidoreductase chain 3	MT-ND3	1	1	0	0	1	1	0	0	3.8525	NaN	NaN	NaN	NaN	NaN	NaN	NaN	NaN
P03915	NADH-ubiquinone oxidoreductase chain 5	MT-ND5	0	1	0	0	0	1	0	0	1.5272	NaN	NaN	NaN	NaN	NaN	NaN	NaN	NaN
P03928	ATP synthase protein 8	MT-ATP8	2	2	0	0	2	2	0	0	3.2141	NaN	0.87486	NaN	NaN	NaN	0.85005	NaN	NaN
P04040	Catalase	CAT	9	8	1	1	9	8	1	1	45.605	0.92362	0.81534	NaN	NaN	0.83835	0.72579	NaN	NaN
P04062	Glucosylceramidase	GBA	4	7	1	0	4	7	1	0	28.493	0.87968	1.0035	NaN	NaN	0.79392	0.99139	NaN	NaN
P04066	Tissue alpha-L-fucosidase	FUCA1	1	1	0	0	1	1	0	0	3.3315	NaN	NaN	NaN	NaN	NaN	NaN	NaN	NaN
P04075	Fructose-bisphosphate aldolase A	ALDOA	42	43	4	6	37	37	4	6	323.31	0.96181	0.93583	0.24751	0.031442	0.98267	1.0032	0.19549	0.33504
P04080	Cystatin-B	CSTB	7	7	0	0	7	7	0	0	202.97	1.0806	0.99061	NaN	NaN	0.99589	1.0383	NaN	NaN
P04083	Annexin A1	ANXA1	27	24	0	0	27	24	0	0	323.31	0.97501	0.9171	NaN	NaN	0.90901	0.94926	NaN	NaN
P04114	Apolipoprotein B-100	APOB	4	3	0	0	4	2	0	0	4.9586	0.21801	0.13716	NaN	NaN	0.42462	0.080493	NaN	NaN
P04150	Glucocorticoid receptor	NR3C1	4	5	0	0	4	5	0	0	16.221	0.93347	1.1399	NaN	NaN	1.0223	1.1172	NaN	NaN
P04179	Superoxide dismutase [Mn], mitochondrial	SOD2	7	6	0	0	7	6	0	0	103.36	1.3581	1.1306	NaN	NaN	1.0314	1.1845	NaN	NaN
P04181	Ornithine aminotransferase, mitochondrial	OAT	10	7	0	0	10	7	0	0	36.154	0.99616	1.0969	NaN	NaN	0.97903	0.97013	NaN	NaN
P04183	Thymidine kinase, cytosolic	TK1	5	2	0	0	5	2	0	0	12.176	0.7453	NaN	NaN	NaN	0.96136	NaN	NaN	NaN
P04259	Keratin, type II cytoskeletal 6B	KRT6B	11	10	3	8	0	0	0	0	4.864	NaN	NaN	NaN	NaN	NaN	NaN	NaN	NaN			+
P04264	Keratin, type II cytoskeletal 1	KRT1	16	4	16	18	8	1	10	9	323.31	1.1694	0.93326	0.05152	0.054295	0.88095	1.3898	0.073489	0.3917			+
P04350	Tubulin beta-4A chain	TUBB4A	31	31	0	0	2	2	0	0	142.73	0.70006	0.84089	NaN	NaN	0.87979	0.77798	NaN	NaN
P04406	Glyceraldehyde-3-phosphate dehydrogenase	GAPDH	37	36	2	1	4	4	0	0	323.31	1.0513	0.95303	NaN	NaN	1.0204	1.0864	NaN	NaN
P04406	Glyceraldehyde-3-phosphate dehydrogenase	GAPDH	34	33	2	1	1	1	1	0	5.582	NaN	NaN	NaN	NaN	NaN	NaN	NaN	NaN
P04732	Metallothionein-1E	MT1E	3	3	0	0	1	1	0	0	19.292	NaN	NaN	NaN	NaN	NaN	NaN	NaN	NaN
P04792	Heat shock protein beta-1	HSPB1	18	18	0	1	18	18	0	1	323.31	0.90779	0.73139	NaN	NaN	0.82739	1.0523	NaN	NaN
P04818	Thymidylate synthase	TYMS	13	12	0	0	13	12	0	0	305.45	0.94888	0.73428	NaN	NaN	0.92681	0.88464	NaN	NaN
P04843	Dolichyl-diphosphooligosaccharide--protein glycosyltransferase subunit 1	RPN1	31	33	1	2	31	33	1	0	323.31	1.0094	1.0376	NaN	0.023985	1.0181	0.99978	NaN	0.060893
P04844	Dolichyl-diphosphooligosaccharide--protein glycosyltransferase subunit 2	RPN2	17	19	0	0	17	19	0	0	323.31	1.0773	1.0523	NaN	NaN	1.0846	0.98763	NaN	NaN
P04899	Guanine nucleotide-binding protein G(i) subunit alpha-2	GNAI2	11	9	0	0	6	5	0	0	47.988	1.1508	1.1923	NaN	NaN	1.1784	0.91875	NaN	NaN
Q93077	Histone H2A type 1-C	HIST1H2AC	8	8	3	2	2	2	0	0	25.111	0.81714	1.0194	NaN	NaN	0.97165	0.83789	NaN	NaN
P04920	Anion exchange protein 2	SLC4A2	6	4	0	0	6	4	0	0	67.964	0.97504	0.91372	NaN	NaN	0.82744	0.76569	NaN	NaN
P05023	Sodium/potassium-transporting ATPase subunit alpha-1	ATP1A1	44	45	1	2	26	26	0	0	323.31	1.0163	0.91985	NaN	NaN	0.91738	1.0082	NaN	NaN
P05026	Sodium/potassium-transporting ATPase subunit beta-1	ATP1B1	10	10	0	0	10	10	0	0	71.513	0.91881	0.88922	NaN	NaN	0.87859	0.87979	NaN	NaN
P05091	Aldehyde dehydrogenase, mitochondrial	ALDH2	17	14	0	0	16	13	0	0	40.653	0.972	1.1066	NaN	NaN	0.90015	0.96235	NaN	NaN
P05109	Protein S100-A8	S100A8	0	0	1	0	0	0	1	0	1.9961	NaN	NaN	NaN	NaN	NaN	NaN	NaN	NaN
P05114	Non-histone chromosomal protein HMG-14	HMGN1	9	10	0	0	9	10	0	0	77.189	0.84724	1.0206	NaN	NaN	0.94957	0.72809	NaN	NaN
P05141	ADP/ATP translocase 2	SLC25A5	29	32	0	1	11	13	0	0	240.08	1.1099	1.1306	NaN	NaN	1.0206	1.0877	NaN	NaN
P05187	Alkaline phosphatase, placental type	ALPP	35	35	0	0	16	16	0	0	323.31	1.1659	0.92739	NaN	NaN	1.0549	1.3333	NaN	NaN
P05198	Eukaryotic translation initiation factor 2 subunit 1	EIF2S1	26	22	0	0	26	22	0	0	278.33	0.99061	1.0112	NaN	NaN	1.0249	0.96556	NaN	NaN
P05204	Non-histone chromosomal protein HMG-17	HMGN2	7	7	0	0	6	6	0	0	323.31	0.8313	0.92964	NaN	NaN	0.8773	0.95343	NaN	NaN
P05386	60S acidic ribosomal protein P1	RPLP1	8	8	0	0	6	6	0	0	323.31	0.84384	0.95837	NaN	NaN	1.0083	0.90655	NaN	NaN
P05387	60S acidic ribosomal protein P2	RPLP2	16	16	0	0	14	14	0	0	323.31	0.93268	1.0025	NaN	NaN	0.98805	0.93235	NaN	NaN
P05388	60S acidic ribosomal protein P0	RPLP0	21	20	1	1	21	20	1	1	323.31	0.9377	1.0002	NaN	NaN	1.0071	0.96462	NaN	NaN
S4R371	Fatty acid-binding protein, heart	FABP3	5	5	0	0	5	5	0	0	10.775	1.8271	0.94887	NaN	NaN	1.0017	2.2629	NaN	NaN
P05423	DNA-directed RNA polymerase III subunit RPC4	POLR3D	2	0	0	0	2	0	0	0	3.1415	1.2861	NaN	NaN	NaN	0.90624	NaN	NaN	NaN
P05455	Lupus La protein	SSB	25	23	1	2	25	23	1	0	87.415	1.0784	1.1174	NaN	0.48215	1.0759	1.1056	NaN	0.77961
P05549	Transcription factor AP-2-alpha	TFAP2A	2	3	0	0	2	3	0	0	2.7278	0.95475	1.2138	NaN	NaN	1.248	1.1668	NaN	NaN
P05556	Integrin beta-1	ITGB1	22	22	0	0	22	22	0	0	194.91	1.1495	1.178	NaN	NaN	1.0937	1.1817	NaN	NaN
P05783	Keratin, type I cytoskeletal 18	KRT18	61	60	0	0	46	45	0	0	323.31	1.304	0.94372	NaN	NaN	0.97472	1.4297	NaN	NaN
P05976	Myosin light chain 1/3, skeletal muscle isoform	MYL1	2	2	0	0	2	2	0	0	29.585	1.0733	0.92713	NaN	NaN	1.0084	1.0409	NaN	NaN
P06132	Uroporphyrinogen decarboxylase	UROD	9	8	0	0	9	8	0	0	47.142	1.0291	1.0029	NaN	NaN	0.80082	1.0647	NaN	NaN
P06576	ATP synthase subunit beta, mitochondrial	ATP5B	29	31	0	0	29	31	0	0	323.31	1.0821	1.0927	NaN	NaN	1.0119	1.0335	NaN	NaN
P06702	Protein S100-A9	S100A9	0	0	0	2	0	0	0	2	6.2439	NaN	NaN	NaN	NaN	NaN	NaN	NaN	NaN
P06703	Protein S100-A6	S100A6	10	11	0	0	10	11	0	0	300.36	1.1085	0.94771	NaN	NaN	0.94091	1.0897	NaN	NaN
P06730	Eukaryotic translation initiation factor 4E	EIF4E	8	8	0	1	8	8	0	1	39.636	1.0154	0.99735	NaN	NaN	0.9682	1.0279	NaN	NaN
P06732	Creatine kinase M-type	CKM	2	1	0	0	1	0	0	0	3.666	NaN	NaN	NaN	NaN	NaN	NaN	NaN	NaN
P06733	Alpha-enolase	ENO1	47	44	0	1	44	41	0	1	323.31	1.0539	1.0141	NaN	NaN	1.0006	1.0626	NaN	NaN
P06737	Glycogen phosphorylase, liver form	PYGL	30	28	0	0	27	26	0	0	261.11	0.85136	0.77355	NaN	NaN	0.79235	0.87804	NaN	NaN
P06744	Glucose-6-phosphate isomerase	GPI	39	41	0	0	29	31	0	0	323.31	0.96755	0.98222	NaN	NaN	0.99702	0.95086	NaN	NaN
P06748	Nucleophosmin	NPM1	28	28	2	4	21	22	2	3	323.31	1.0862	1.089	0.080635	0.74594	1.0551	1.0946	0.026548	1.0657
P06753		TPM3	28	24	0	0	0	0	0	0	143.46	0.88726	0.95141	NaN	NaN	0.96959	0.96611	NaN	NaN
P06756	Integrin alpha-V	ITGAV	12	11	0	0	12	11	0	0	33.172	0.96627	1.0145	NaN	NaN	0.92026	0.95192	NaN	NaN
P07099	Epoxide hydrolase 1	EPHX1	21	21	0	0	21	21	0	0	101.95	0.8758	1.1042	NaN	NaN	0.99571	0.83414	NaN	NaN
P07108	Acyl-CoA-binding protein	DBI	12	12	1	1	2	2	0	0	294.43	0.99495	0.94472	NaN	NaN	0.93183	0.99388	NaN	NaN
P07195	L-lactate dehydrogenase B chain	LDHB	27	27	0	0	25	25	0	0	323.31	0.97484	0.98562	NaN	NaN	1.0159	0.99446	NaN	NaN
P07237	Protein disulfide-isomerase	P4HB	45	50	2	2	45	50	2	2	323.31	1.0385	0.96872	0.045903	0.014972	0.89161	0.99284	NaN	NaN
P07305	Histone H1.0	H1F0	2	3	0	0	2	3	0	0	6.2866	0.8502	0.84744	NaN	NaN	0.90711	0.99364	NaN	NaN
P07355	Annexin A2	ANXA2	49	49	0	0	8	8	0	0	323.31	1.0982	1.0695	NaN	NaN	1.0233	1.0621	NaN	NaN
P07384	Calpain-1 catalytic subunit	CAPN1	10	15	0	0	10	15	0	0	39.906	0.92284	1.0576	NaN	NaN	1.0268	0.97056	NaN	NaN
Q5JP53	Tubulin beta chain	TUBB	38	37	0	0	6	6	0	0	320.37	0.81183	0.97261	NaN	NaN	1.019	0.8427	NaN	NaN
P07602	Prosaposin	PSAP	19	19	0	0	19	19	0	0	61.918	1.1151	1.0168	NaN	NaN	0.98831	1.0311	NaN	NaN
Q5URX0	Beta-hexosaminidase subunit beta	HEXB	3	2	0	0	3	2	0	0	11.998	1.0571	NaN	NaN	NaN	1.1475	NaN	NaN	NaN
P07711	Cathepsin L1	CTSL	1	1	0	0	1	1	0	0	3.5287	NaN	NaN	NaN	NaN	NaN	NaN	NaN	NaN
P07737	Profilin-1	PFN1	17	17	0	0	10	11	0	0	323.31	0.97167	0.99817	NaN	NaN	1.031	0.98265	NaN	NaN
P07741	Adenine phosphoribosyltransferase	APRT	8	8	0	0	8	8	0	0	225.76	0.83397	0.96273	NaN	NaN	1.026	0.80021	NaN	NaN
P07814	Bifunctional glutamate/proline--tRNA ligase	EPRS	78	81	5	4	77	80	5	4	323.31	1.0058	1.0094	0.088059	0.01321	1.0178	1.0266	NaN	0.021895
P07858	Cathepsin B	CTSB	6	8	0	0	6	8	0	0	20.794	1.3602	1.11	NaN	NaN	1.0412	1.1596	NaN	NaN
P07900	Heat shock protein HSP 90-alpha	HSP90AA1	74	76	1	0	52	54	0	0	323.31	0.99886	0.98351	NaN	NaN	0.99911	1.0347	NaN	NaN
P07919	Cytochrome b-c1 complex subunit 6, mitochondrial	UQCRH	4	4	0	0	4	4	0	0	56.147	1.1372	0.96879	NaN	NaN	1.1224	1.2554	NaN	NaN
P07948	Tyrosine-protein kinase Lyn	LYN	3	3	0	0	2	1	0	0	3.0258	2.0764	NaN	NaN	NaN	1.2832	NaN	NaN	NaN
P07951			17	17	0	0	0	0	0	0	204.01	0.87757	0.93369	NaN	NaN	1.0129	0.82585	NaN	NaN
P07954	Fumarate hydratase, mitochondrial	FH	25	24	0	0	25	24	0	0	323.31	0.91914	1.017	NaN	NaN	0.98663	0.96247	NaN	NaN
P07998	Ribonuclease pancreatic	RNASE1	0	0	1	2	0	0	1	2	20.258	NaN	NaN	NaN	NaN	NaN	NaN	NaN	NaN
P08047	Transcription factor Sp1	SP1	5	5	0	0	5	5	0	0	85.628	0.91687	1.0588	NaN	NaN	1.0932	1.2076	NaN	NaN
P08133	Annexin A6	ANXA6	47	46	0	0	20	19	0	0	323.31	1.0246	1.047	NaN	NaN	0.96859	0.9771	NaN	NaN
P08195	4F2 cell-surface antigen heavy chain	SLC3A2	39	36	0	0	1	1	0	0	2.6478	NaN	NaN	NaN	NaN	NaN	NaN	NaN	NaN
P08238	Heat shock protein HSP 90-beta	HSP90AB1	75	72	1	0	47	44	0	0	323.31	0.95732	0.99727	NaN	NaN	1.0378	0.95789	NaN	NaN
P08240	Signal recognition particle receptor subunit alpha	SRPR	15	16	2	3	15	16	2	3	59.347	1.1094	0.92911	0.23239	NaN	0.91365	1.0605	0.28711	NaN
P08243	Asparagine synthetase [glutamine-hydrolyzing]	ASNS	16	15	0	0	16	15	0	0	48.31	1.1976	1.1324	NaN	NaN	1.0515	0.98322	NaN	NaN
P08559	Pyruvate dehydrogenase E1 component subunit alpha, somatic form, mitochondrial	PDHA1	20	16	0	0	20	16	0	0	145.64	1.1947	1.2365	NaN	NaN	1.1615	1.0719	NaN	NaN
P08574	Cytochrome c1, heme protein, mitochondrial	CYC1	8	8	0	0	8	8	0	0	100.48	1.112	0.97739	NaN	NaN	0.99868	1.1662	NaN	NaN
P08579	U2 small nuclear ribonucleoprotein B	SNRPB2	6	4	0	0	4	2	0	0	10.299	1.0894	1.0736	NaN	NaN	1.0838	0.87222	NaN	NaN
P08581	Hepatocyte growth factor receptor	MET	3	1	0	0	3	0	0	0	3.984	0.92379	NaN	NaN	NaN	1.2005	NaN	NaN	NaN
P08621	U1 small nuclear ribonucleoprotein 70 kDa	SNRNP70	15	18	0	0	15	18	0	0	123.39	1.0057	1.0555	NaN	NaN	0.99218	1.0001	NaN	NaN
P08631	Tyrosine-protein kinase HCK	HCK	1	2	1	0	0	0	1	0	-2	NaN	NaN	NaN	NaN	NaN	NaN	NaN	NaN	+
P08648	Integrin alpha-5	ITGA5	2	3	0	0	2	3	0	0	5.2676	0.89342	1.0386	NaN	NaN	0.81528	0.90884	NaN	NaN
P08670	Vimentin	VIM	62	62	0	1	28	29	0	1	323.31	1.0263	1.032	NaN	NaN	0.88663	0.94053	NaN	NaN
P08754	Guanine nucleotide-binding protein G(k) subunit alpha	GNAI3	11	10	0	0	7	7	0	0	90.206	1.0458	1.0393	NaN	NaN	0.97312	0.95758	NaN	NaN
P08758	Annexin A5	ANXA5	26	26	0	0	26	26	0	0	323.31	0.97154	1.0256	NaN	NaN	0.99856	0.91675	NaN	NaN
P09012	U1 small nuclear ribonucleoprotein A	SNRPA	8	9	0	0	6	7	0	0	128.33	0.99497	1.0351	NaN	NaN	1.0067	1.0412	NaN	NaN
P09104	Gamma-enolase	ENO2	12	15	0	0	9	12	0	0	55.779	0.95522	0.76408	NaN	NaN	0.66817	0.92926	NaN	NaN
P09110	3-ketoacyl-CoA thiolase, peroxisomal	ACAA1	7	7	0	0	7	7	0	0	140.89	0.99826	0.96186	NaN	NaN	0.96003	0.90076	NaN	NaN
P09234	U1 small nuclear ribonucleoprotein C	SNRPC	6	6	0	0	6	6	0	0	89.501	0.98062	0.97517	NaN	NaN	1.008	1.0482	NaN	NaN
P09382	Galectin-1	LGALS1	11	12	0	0	11	12	0	0	323.31	0.89312	0.88506	NaN	NaN	0.85268	0.83168	NaN	NaN
P09417	Dihydropteridine reductase	QDPR	4	6	0	0	4	6	0	0	16.195	0.74106	0.8682	NaN	NaN	0.82779	0.84947	NaN	NaN
P09429	High mobility group protein B1	HMGB1	16	16	5	5	12	13	5	5	152.06	0.95627	0.99435	0.090282	0.04317	1.0102	0.96601	0.13664	0.035362
P09488	Glutathione S-transferase Mu 1	GSTM1	6	5	0	0	2	1	0	0	2.9971	1.2389	1.0082	NaN	NaN	1.1723	1.0021	NaN	NaN
Q6ZN40	Tropomyosin alpha-1 chain	TPM1	11	11	0	0	0	0	0	0	4.7985	NaN	NaN	NaN	NaN	NaN	NaN	NaN	NaN
P09496	Clathrin light chain A	CLTA	6	8	0	0	6	8	0	0	146.89	0.86491	0.92523	NaN	NaN	0.9619	0.89455	NaN	NaN
P09497	Clathrin light chain B	CLTB	7	7	1	3	7	7	1	3	8.82	1.0838	1.0844	NaN	0.25305	1.1332	0.96145	NaN	0.12383
P09525	Annexin A4	ANXA4	17	15	0	0	17	15	0	0	177.5	1.1025	0.92733	NaN	NaN	0.86481	1.1593	NaN	NaN
P09543	2,3-cyclic-nucleotide 3-phosphodiesterase	CNP	6	6	0	0	6	6	0	0	19.554	0.79732	0.99804	NaN	NaN	0.92504	0.97473	NaN	NaN
P09601	Heme oxygenase 1	HMOX1	5	1	0	0	5	1	0	0	12.998	1.8258	NaN	NaN	NaN	1.4713	NaN	NaN	NaN
P09622	Dihydrolipoyl dehydrogenase, mitochondrial	DLD	20	20	1	0	20	20	1	0	302.47	1.0403	1.1121	NaN	NaN	1.0727	1.0094	NaN	NaN
P09651	Heterogeneous nuclear ribonucleoprotein A1	HNRNPA1	38	37	8	10	19	19	1	2	323.31	1.0378	1.0631	1.0224	0.91488	1.0491	1.0625	0.96176	1.0219
P09661	U2 small nuclear ribonucleoprotein A	SNRPA1	15	14	1	1	15	14	1	1	104.92	0.87199	1.023	NaN	NaN	1.0309	0.97933	NaN	NaN
P09669	Cytochrome c oxidase subunit 6C	COX6C	4	7	0	0	4	7	0	0	8.8613	1.0013	0.99504	NaN	NaN	1.0696	1.0889	NaN	NaN
P09874	Poly [ADP-ribose] polymerase 1	PARP1	41	38	0	0	41	38	0	0	278.24	1.1335	1.0756	NaN	NaN	1.044	1.0029	NaN	NaN
P09960	Leukotriene A-4 hydrolase	LTA4H	28	27	0	0	28	27	0	0	323.31	0.98554	0.99278	NaN	NaN	0.95807	0.89948	NaN	NaN
P09972	Fructose-bisphosphate aldolase C	ALDOC	15	15	0	1	10	9	0	1	166.03	1.3399	0.95098	NaN	NaN	0.93008	1.1035	NaN	NaN
Q71UI9	Histone H2A.V	H2AFV	6	7	3	3	4	5	1	1	266.56	0.97449	1.009	0.032988	0.02417	0.96877	0.90929	0.0066166	0.007935
P0CG12	Chromosome transmission fidelity protein 8 homolog isoform 2	CHTF8	7	9	0	0	7	9	0	0	95.18	3.0648	0.84614	NaN	NaN	1.2654	2.172	NaN	NaN
P0CG38	POTE ankyrin domain family member I	POTEI	10	11	4	3	1	1	0	0	27.169	0.2051	0.25667	NaN	NaN	0.17225	0.21435	NaN	NaN
P0CG40	Transcription factor Sp9	SP9	1	1	0	0	1	1	0	0	3.3394	NaN	NaN	NaN	NaN	NaN	NaN	NaN	NaN
P0DMV8	Heat shock 70 kDa protein 1A	HSPA1A	42	40	0	0	1	1	0	0	-2	0.98755	1.0056	NaN	NaN	0.98994	1.1089	NaN	NaN	+
P0DN76	Splicing factor U2AF 35 kDa subunit	U2AF1	10	9	0	0	10	9	0	0	187.33	1.1455	1.1046	NaN	NaN	1.1484	1.1467	NaN	NaN
P0DN79	Cystathionine beta-synthase	CBS	12	15	0	0	12	15	0	0	86.399	0.68927	0.75466	NaN	NaN	0.78619	0.69848	NaN	NaN
P0DP25		CALM2	17	18	0	0	17	18	0	0	323.31	1.0296	0.9996	NaN	NaN	0.94389	0.93202	NaN	NaN
P0DPB6			1	3	0	0	1	3	0	0	4.2119	NaN	0.99882	NaN	NaN	NaN	1.0331	NaN	NaN
P0DPH8			31	31	0	1	0	0	0	0	27.754	NaN	NaN	NaN	NaN	NaN	NaN	NaN	NaN
P10109	Adrenodoxin, mitochondrial	FDX1	2	2	0	0	2	2	0	0	73.158	1.0333	1.0845	NaN	NaN	1.0939	1.0939	NaN	NaN
P10155	60 kDa SS-A/Ro ribonucleoprotein	TROVE2	4	4	0	0	4	4	0	0	19.044	1.0687	0.95758	NaN	NaN	0.95061	1.1463	NaN	NaN
P10253	Lysosomal alpha-glucosidase	GAA	0	1	0	0	0	1	0	0	2.0251	NaN	NaN	NaN	NaN	NaN	NaN	NaN	NaN
P10301	Ras-related protein R-Ras	RRAS	3	3	0	0	1	1	0	0	1.8478	NaN	NaN	NaN	NaN	NaN	NaN	NaN	NaN
P10398	Serine/threonine-protein kinase A-Raf	ARAF	2	4	0	0	2	3	0	0	6.4771	0.95192	1.0228	NaN	NaN	1.0485	1.0393	NaN	NaN
P10412	Histone H1.4	HIST1H1E	14	12	3	3	4	2	1	1	109.87	0.69506	0.95374	0.011059	0.010797	0.92204	0.71472	0.0047384	0.016363
P10586	Receptor-type tyrosine-protein phosphatase F	PTPRF	12	12	0	0	9	10	0	0	83.801	1.3023	0.84651	NaN	NaN	0.93428	1.2238	NaN	NaN
P10599	Thioredoxin	TXN	10	10	1	2	10	10	1	2	16.631	0.99915	0.99126	NaN	0.076615	1.0492	1.0142	NaN	NaN
P10606	Cytochrome c oxidase subunit 5B, mitochondrial	COX5B	6	5	2	1	6	5	0	1	27.294	1.06	1.1879	NaN	NaN	1.0443	1.1358	NaN	NaN
P10620	Microsomal glutathione S-transferase 1	MGST1	6	5	0	0	6	5	0	0	35.236	0.98372	0.99457	NaN	NaN	0.93131	1.0415	NaN	NaN
P10636	Microtubule-associated protein tau	MAPT	2	1	0	1	2	1	0	1	6.6887	0.78039	NaN	NaN	NaN	0.83287	NaN	NaN	NaN
P10644	cAMP-dependent protein kinase type I-alpha regulatory subunit	PRKAR1A	14	12	0	0	12	10	0	0	87.05	0.81834	1.0847	NaN	NaN	1.0682	0.79588	NaN	NaN
P10696	Alkaline phosphatase, placental-like	ALPPL2	19	20	0	0	0	1	0	0	10.183	NaN	NaN	NaN	NaN	NaN	NaN	NaN	NaN
P10768	S-formylglutathione hydrolase	ESD	9	8	0	0	9	8	0	0	48.628	0.9083	0.94871	NaN	NaN	1.1004	0.98989	NaN	NaN
P10809	60 kDa heat shock protein, mitochondrial	HSPD1	58	57	3	5	53	52	2	4	323.31	1.0204	1.1189	0.30867	0.29882	1.0273	1.0341	NaN	0.050722
P10909	Clusterin	CLU	6	3	0	0	6	3	0	0	81.127	1.0104	0.76251	NaN	NaN	0.63476	0.85611	NaN	NaN
P11021	78 kDa glucose-regulated protein	HSPA5	46	46	2	2	45	45	2	2	323.31	0.9572	0.912	0.12493	0.059776	0.87732	0.97377	0.035265	0.086013
[truncated: 2,988 more rows]

## Sheet: RIC norm.on WCE
Protein IDs	Protein names	Gene names	Ratio M/L normalized WCE FWD	Ratio M/L normalized RIC FWD	Ratio H/L normalized WCE REV	Ratio H/L normalized RIC REV	ratio normalized on WCE FWD	ratio normalized on WCE REV	Log2 FWD	Log2 REV
A0A087WUN7	SRA stem-loop-interacting RNA-binding protein, mitochondrial	SLIRP	0.76396	1.5544	0.78774	1.2682	2.03466	1.60992	1.02479	0.686991
A0A0R4J2E8	Matrin-3	MATR3	0.96882	1.2552	0.93898	1.1581	1.2956	1.23336	0.373617	0.302593
A0A1W2PPZ5	Transcription elongation factor A protein 1	TCEA1	0.77003	0.060201	0.84738	0.0087562	0.0781801	0.0103333	-3.67706	-6.59656
E9PR30	40S ribosomal protein S30	FAU	1.0006	0.01825	1.0048	0.00414	0.0182391	0.00412022	-5.77683	-7.92306
G3V4C1	Heterogeneous nuclear ribonucleoproteins C1/C2	HNRNPC	1.0289	0.96918	1.0069	1.1672	0.941957	1.1592	-0.0862662	0.213131
G5EA30	CUGBP Elav-like family member 1	CELF1	0.86143	0.60441	0.90592	1	0.701636	1.10385	-0.511206	0.142544
G8JLB6	Heterogeneous nuclear ribonucleoprotein H	HNRNPH1	0.98255	0.89512	0.98292	0.99182	0.911017	1.00905	-0.13445	0.0130043
H0YFD6	Trifunctional enzyme subunit alpha, mitochondrial	HADHA	1.0534	0.068059	0.99962	0.18207	0.0646089	0.182139	-3.95212	-2.45689
H3BPE1	Microtubule-actin cross-linking factor 1, isoforms 1/2/3/5	MACF1	1.1943	0.026643	1.0106	0.0096967	0.0223085	0.00959499	-5.48626	-6.7035
K4DIB9	Cysteine-rich protein 1	CRIP1	1.5593	0.061913	0.99806	0.046804	0.0397056	0.046895	-4.65451	-4.41442
J3KQN4	60S ribosomal protein L36a	RPL36A	0.94981	0.014635	0.97903	0.035371	0.0154083	0.0361286	-6.02014	-4.79071
O43390	Heterogeneous nuclear ribonucleoprotein R	HNRNPR	0.98643	0.80601	0.96276	0.93569	0.817098	0.971883	-0.291419	-0.0411456
O60506	Heterogeneous nuclear ribonucleoprotein Q	SYNCRIP	1.0723	0.57954	1.0976	0.83589	0.540464	0.761562	-0.887728	-0.392967
O60869	Endothelial differentiation-related factor 1	EDF1	1.0318	0.021438	1.0423	0.16014	0.0207773	0.153641	-5.58885	-2.70236
P04075	Fructose-bisphosphate aldolase A	ALDOA	0.96181	0.24751	1.0032	0.33504	0.257338	0.333971	-1.95827	-1.5822
P06748	Nucleophosmin	NPM1	1.0862	0.080635	1.0946	1.0657	0.0742359	0.973598	-3.75174	-0.0386024
P07814	Bifunctional glutamate/proline--tRNA ligase	EPRS	1.0058	0.088059	1.0266	0.021895	0.0875512	0.0213277	-3.51373	-5.55113
P09429	High mobility group protein B1	HMGB1	0.95627	0.090282	0.96601	0.035362	0.0944106	0.0366062	-3.40491	-4.77177
P09651	Heterogeneous nuclear ribonucleoprotein A1	HNRNPA1	1.0378	1.0224	1.0625	1.0219	0.985161	0.961788	-0.0215687	-0.0562088
Q71UI9	Histone H2A.V	H2AFV	0.97449	0.032988	0.90929	0.007935	0.0338516	0.00872659	-4.88463	-6.84037
P10412	Histone H1.4	HIST1H1E	0.69506	0.011059	0.71472	0.016363	0.0159109	0.0228943	-5.97384	-5.44887
P10809	60 kDa heat shock protein, mitochondrial	HSPD1	1.0204	0.30867	1.0341	0.050722	0.302499	0.0490494	-1.725	-4.34962
P11021	78 kDa glucose-regulated protein	HSPA5	0.9572	0.12493	0.97377	0.086013	0.130516	0.0883299	-2.9377	-3.50095
P11940	Polyadenylate-binding protein 1	PABPC1	0.88182	0.68857	0.92426	0.74264	0.780851	0.803497	-0.356881	-0.315636
P14866	Heterogeneous nuclear ribonucleoprotein L	HNRNPL	1.1313	1.223	1.092	1.2195	1.08106	1.11676	0.112443	0.159317
P15880	40S ribosomal protein S2	RPS2	0.91331	0.66719	0.98247	0.7687	0.730519	0.782416	-0.453007	-0.353993
P19338	Nucleolin	NCL	1.1353	1.3441	1.1213	1.4233	1.18392	1.26933	0.243567	0.344067
P22626	Heterogeneous nuclear ribonucleoproteins A2/B1	HNRNPA2B1	0.93741	1.0067	0.955	0.89064	1.07392	0.932607	0.102882	-0.100658
P23396	40S ribosomal protein S3	RPS3	0.93464	0.81129	1.0122	0.79843	0.868024	0.788807	-0.204193	-0.342257
P23526	Adenosylhomocysteinase	AHCY	0.96642	0.50212	0.98996	0.11176	0.519567	0.112893	-0.944618	-3.14697
P26599	Polypyrimidine tract-binding protein 1	PTBP1	1.1401	0.97979	1.083	0.9831	0.85939	0.907756	-0.218616	-0.139623
P30086	Phosphatidylethanolamine-binding protein 1	PEBP1	1.0972	0.0074654	1.0045	0.062087	0.00680405	0.0618089	-7.19939	-4.01604
P38646	Stress-70 protein, mitochondrial	HSPA9	1.097	0.090836	1.0865	0.19833	0.082804	0.18254	-3.59416	-2.45371
P39019	40S ribosomal protein S19	RPS19	0.9722	0.0083503	0.97786	0.0080523	0.00858908	0.00823461	-6.86328	-6.92408
P42704	Leucine-rich PPR motif-containing protein, mitochondrial	LRPPRC	0.77964	1.1619	0.81576	1.2067	1.4903	1.47923	0.575606	0.56485
P46783	40S ribosomal protein S10	RPS10	0.96447	0.11422	0.96803	0.11789	0.118428	0.121783	-3.07792	-3.03761
P51397	Death-associated protein 1	DAP	0.7824	0.03794	0.69322	0.026983	0.0484918	0.0389242	-4.36611	-4.68319
P51991	Heterogeneous nuclear ribonucleoprotein A3	HNRNPA3	0.87988	0.83414	0.91052	0.80192	0.948016	0.880727	-0.0770172	-0.183232
U3KQK0	Histone H2B	HIST1H2BN	0.83926	0.017315	0.81978	0.018132	0.0206313	0.0221181	-5.59902	-5.49863
P61254	60S ribosomal protein L26	RPL26	0.9317	0.027329	0.97093	0.22758	0.0293324	0.234394	-5.09136	-2.09299
P61978	Heterogeneous nuclear ribonucleoprotein K	HNRNPK	0.98709	1.0961	0.95189	0.77569	1.11044	0.814895	0.151126	-0.295315
P62280	40S ribosomal protein S11	RPS11	0.97045	0.16589	1.0218	0.21453	0.170941	0.209953	-2.54843	-2.25186
P62424	60S ribosomal protein L7a	RPL7A	0.96676	0.017167	1.033	0.0059347	0.0177573	0.00574511	-5.81545	-7.44345
P62805	Histone H4	HIST1H4A	0.81006	0.8603	0.81915	1.0552	1.06202	1.28816	0.0868111	0.365317
P62979	Ubiquitin-40S ribosomal protein S27a	RPS27A	0.94238	0.030287	0.99743	0.0060198	0.0321388	0.00603531	-4.95954	-7.37236
P63261	Actin, cytoplasmic 2	ACTG1	1.0232	0.03734	1.0711	0.012758	0.0364934	0.0119111	-4.77622	-6.39155
P67809	Nuclease-sensitive element-binding protein 1	YBX1	1.0157	0.74419	1.0259	0.71687	0.732687	0.698772	-0.448731	-0.517107
P68104	Elongation factor 1-alpha 1	EEF1A1	0.94482	0.07497	1.0136	0.021779	0.0793484	0.0214868	-3.65565	-5.54041
P81605	Dermcidin	DCD	NaN	0.01737	NaN	0.025211	#VALUE!	#VALUE!	#VALUE!	#VALUE!
P98179	RNA-binding protein 3	RBM3	1.2071	1.0549	1.1128	0.65161	0.873913	0.585559	-0.194439	-0.772114
Q00688	Peptidyl-prolyl cis-trans isomerase FKBP3	FKBP3	0.96523	0.13949	1.0148	0.025575	0.144515	0.025202	-2.79071	-5.31032
Q00839	Heterogeneous nuclear ribonucleoprotein U	HNRNPU	1.0417	1.1129	1.0742	1.0692	1.06835	0.995345	0.0953841	-0.00673088
Q01085	Nucleolysin TIAR	TIAL1	0.89321	0.7911	0.89269	1.3623	0.885682	1.52606	-0.175139	0.609813
Q12906	Interleukin enhancer-binding factor 3	ILF3	0.98571	0.2283	0.96822	0.60894	0.23161	0.628927	-2.11023	-0.669035
Q13057	Bifunctional coenzyme A synthase	COASY	1.224	1.4515	1.1111	1.1151	1.18587	1.0036	0.245941	0.00518443
Q13148	TAR DNA-binding protein 43	TARDBP	1.1532	0.89734	1.1158	1.2436	0.77813	1.11454	-0.361916	0.156444
Q13310	Polyadenylate-binding protein 4	PABPC4	1.1365	0.66931	1.1569	0.68093	0.588922	0.588582	-0.763851	-0.764686
Q14103	Heterogeneous nuclear ribonucleoprotein D0	HNRNPD	1.0718	0.9931	1.043	1.1353	0.926572	1.08849	-0.110025	0.122334
Q14847	LIM and SH3 domain protein 1	LASP1	0.99932	0.12882	0.97997	0.035078	0.128908	0.035795	-2.95559	-4.8041
Q15717	ELAV-like protein 1	ELAVL1	0.94882	0.67469	0.90451	0.8251	0.711083	0.912207	-0.49191	-0.132567
Q16740	ATP-dependent Clp protease proteolytic subunit, mitochondrial	CLPP	1.117	0.014619	1.1002	0.27646	0.0130877	0.251282	-6.25564	-1.99262
Q16777	Histone H2A type 2-C	HIST2H2AC	0.83722	0.14308	0.79505	0.066435	0.170899	0.0835608	-2.54878	-3.58103
Q5QPL9	RNA-binding protein Raly	RALY	1.0588	1.1632	1.0179	0.94678	1.0986	0.930131	0.135669	-0.104495
Q7KZF4	Staphylococcal nuclease domain-containing protein 1	SND1	1.0123	0.52418	1.0059	1.0386	0.517811	1.03251	-0.949503	0.0461532
Q86V81	THO complex subunit 4	ALYREF	1.0351	0.6175	1.0307	1.0098	0.596561	0.979723	-0.745259	-0.0295549
Q8NC51	Plasminogen activator inhibitor 1 RNA-binding protein	SERBP1	0.95517	0.59551	0.98749	0.098609	0.62346	0.0998582	-0.681632	-3.32397
Q92945	Far upstream element-binding protein 2	KHSRP	1.0663	1.0972	0.96425	0.96303	1.02898	0.998735	0.0412131	-0.0018265
Q96D71	RalBP1-associated Eps domain-containing protein 1	REPS1	1.0004	0.053311	1.0151	0.075691	0.0532897	0.0745651	-4.23	-3.74536
Q96I24	Far upstream element-binding protein 3	FUBP3	0.81306	0.71076	0.82814	0.61118	0.874179	0.738015	-0.193999	-0.438277
Q99729	Heterogeneous nuclear ribonucleoprotein A/B	HNRNPAB	1.0437	1.2294	1.0022	1.2019	1.17792	1.19926	0.236247	0.262146
Q9NUP9	Protein lin-7 homolog C	LIN7C	1.0237	0.029524	1.0744	0.0062573	0.0288405	0.00582399	-5.11576	-7.42378
Q9NZ45	CDGSH iron-sulfur domain-containing protein 1	CISD1	1.2235	0.10476	0.82563	0.01127	0.0856232	0.0136502	-3.54585	-6.19494
Q9NZI8	Insulin-like growth factor 2 mRNA-binding protein 1	IGF2BP1	1.0109	0.64232	1.0513	0.89192	0.635394	0.848397	-0.654276	-0.237188
Q9P2E9	Ribosome-binding protein 1	RRBP1	1.0153	0.025936	0.9778	0.027534	0.0255452	0.0281591	-5.29081	-5.15025
Q9UBI6	Guanine nucleotide-binding protein G(I)/G(S)/G(O) subunit gamma-12	GNG12	1.2383	0.24609	1.1042	0.086464	0.198732	0.0783047	-2.3311	-3.67476

## Sheet: RIC norm. no stringent
Protein IDs	Protein names	Gene names	Score	Ratio M/L normalized Input Oligo FWD	Ratio M/L normalized Oligo DT NEW FWD	Ratio H/L normalized Input Oligo REV	Ratio H/L normalized Oligo DT NEW REV	ratio normalized on WCE FWD	ratio normalized on WCE REV	LOG2 RIC FWD	LOG2 RIC REV
A0A087WUN7	SRA stem-loop-interacting RNA-binding protein, mitochondrial	SLIRP	51.188	0.76396	1.5544	0.78774	1.2682	2.03466	1.60992	1.02479	0.686991
A0A087WXM6	60S ribosomal protein L17	RPL17	79.278	0.98506	0.080512	1.0044	NaN	0.0817331		-3.61294
A0A0R4J2E8	Matrin-3	MATR3	323.31	0.96882	1.2552	0.93898	1.1581	1.2956	1.23336	0.373617	0.302593
A0A1W2PPZ5	Transcription elongation factor A protein 1	TCEA1	63.413	0.77003	0.060201	0.84738	0.0087562	0.0781801	0.0103333	-3.67706	-6.59656
A8K878	Mesencephalic astrocyte-derived neurotrophic factor	MANF	23.682	0.94538	0.016697	0.87119	NaN	0.0176617		-5.82323
B4DLR8	NAD(P)H dehydrogenase [quinone] 1	NQO1	256.79	0.98517	0.015692	1.0291	NaN	0.0159282		-5.97227
B5MBZ0	Echinoderm microtubule-associated protein-like 4	EML4	90.11	1.0533	0.2857	1.0176	NaN	0.271243		-1.88234
D3YTB1	60S ribosomal protein L32	RPL32	88.44	0.99699	0.072903	1.0355	NaN	0.0731231		-3.77353
D6REX3	Protein transport protein Sec31A	SEC31A	312.48	0.94399	0.21597	0.90993	NaN	0.228784		-2.12794
E9PR30	40S ribosomal protein S30	FAU	6.8077	1.0006	0.01825	1.0048	0.00414	0.0182391	0.00412022	-5.77683	-7.92306
F5GWT4	Serine/threonine-protein kinase WNK1	WNK1	41.016	1.1857	0.98483	0.98701	NaN	0.83059		-0.267792
F8W8I6	Nucleolysin TIA-1 isoform p40	TIA1	96.247	0.62501	0.65248	0.66771	NaN	1.04395		0.0620544
G3V4C1	Heterogeneous nuclear ribonucleoproteins C1/C2	HNRNPC	323.31	1.0289	0.96918	1.0069	1.1672	0.941957	1.1592	-0.0862662	0.213131
G5EA30	CUGBP Elav-like family member 1	CELF1	20.353	0.86143	0.60441	0.90592	1	0.701636	1.10385	-0.511206	0.142544
G8JLB6	Heterogeneous nuclear ribonucleoprotein H;Heterogeneous nuclear ribonucleoprotein H, N-terminally processed	HNRNPH1	323.31	0.98255	0.89512	0.98292	0.99182	0.911017	1.00905	-0.13445	0.0130043
H0YFD6	Trifunctional enzyme subunit alpha, mitochondrial;Long-chain enoyl-CoA hydratase;Long chain 3-hydroxyacyl-CoA dehydrogenase	HADHA	323.31	1.0534	0.068059	0.99962	0.18207	0.0646089	0.182139	-3.95212	-2.45689
H3BPE1	Microtubule-actin cross-linking factor 1, isoforms 1/2/3/5	MACF1	97.294	1.1943	0.026643	1.0106	0.0096967	0.0223085	0.00959499	-5.48626	-6.7035
K4DIB9	Cysteine-rich protein 1	CRIP1	18.821	1.5593	0.061913	0.99806	0.046804	0.0397056	0.046895	-4.65451	-4.41442
J3KQN4	60S ribosomal protein L36a	RPL36A	19.25	0.94981	0.014635	0.97903	0.035371	0.0154083	0.0361286	-6.02014	-4.79071
O43390	Heterogeneous nuclear ribonucleoprotein R	HNRNPR	179.28	0.98643	0.80601	0.96276	0.93569	0.817098	0.971883	-0.291419	-0.0411456
O60506	Heterogeneous nuclear ribonucleoprotein Q	SYNCRIP	323.31	1.0723	0.57954	1.0976	0.83589	0.540464	0.761562	-0.887728	-0.392967
O60869	Endothelial differentiation-related factor 1	EDF1	132.31	1.0318	0.021438	1.0423	0.16014	0.0207773	0.153641	-5.58885	-2.70236
O75821	Eukaryotic translation initiation factor 3 subunit G	EIF3G	242.18	0.97342	0.10731	0.94221	NaN	0.11024		-3.18128
O76003	Glutaredoxin-3	GLRX3	102.35	1.0552	0.041514	1.0574	NaN	0.0393423		-4.66777
O95182	NADH dehydrogenase [ubiquinone] 1 alpha subcomplex subunit 7	NDUFA7	6.0368	0.96538	0.006806	1.0908	NaN	0.00705007		-7.14815
P04075	Fructose-bisphosphate aldolase A;Fructose-bisphosphate aldolase	ALDOA	323.31	0.96181	0.24751	1.0032	0.33504	0.257338	0.333971	-1.95827	-1.5822
P06748	Nucleophosmin	NPM1	323.31	1.0862	0.080635	1.0946	1.0657	0.0742359	0.973598	-3.75174	-0.0386024
P07237	Protein disulfide-isomerase	P4HB	323.31	1.0385	0.045903	0.99284	NaN	0.0442013		-4.49977
P07814	Bifunctional glutamate/proline--tRNA ligase;Glutamate--tRNA ligase;Proline--tRNA ligase	EPRS	323.31	1.0058	0.088059	1.0266	0.021895	0.0875512	0.0213277	-3.51373	-5.55113
P08240	Signal recognition particle receptor subunit alpha	SRPR	59.347	1.1094	0.23239	1.0605	NaN	0.209474		-2.25516
P09429	High mobility group protein B1	HMGB1	152.06	0.95627	0.090282	0.96601	0.035362	0.0944106	0.0366062	-3.40491	-4.77177
P09651	Heterogeneous nuclear ribonucleoprotein A1;Heterogeneous nuclear ribonucleoprotein A1, N-terminally processed	HNRNPA1	323.31	1.0378	1.0224	1.0625	1.0219	0.985161	0.961788	-0.0215687	-0.0562088
Q71UI9	Histone H2A.V;Histone H2A.Z;Histone H2A	H2AFV	266.56	0.97449	0.032988	0.90929	0.007935	0.0338516	0.00872659	-4.88463	-6.84037
P10412	Histone H1.4;Histone H1.3	HIST1H1E	109.87	0.69506	0.011059	0.71472	0.016363	0.0159109	0.0228943	-5.97384	-5.44887
P10809	60 kDa heat shock protein, mitochondrial	HSPD1	323.31	1.0204	0.30867	1.0341	0.050722	0.302499	0.0490494	-1.725	-4.34962
P11021	78 kDa glucose-regulated protein	HSPA5	323.31	0.9572	0.12493	0.97377	0.086013	0.130516	0.0883299	-2.9377	-3.50095
P11940	Polyadenylate-binding protein 1;Polyadenylate-binding protein	PABPC1	323.31	0.88182	0.68857	0.92426	0.74264	0.780851	0.803497	-0.356881	-0.315636
P13639	Elongation factor 2	EEF2	323.31	0.90451	0.16271	0.96038	NaN	0.179887		-2.47483
P14625	Endoplasmin	HSP90B1	323.31	0.92514	0.12102	0.92329	NaN	0.130813		-2.93443
P14866	Heterogeneous nuclear ribonucleoprotein L	HNRNPL	323.31	1.1313	1.223	1.092	1.2195	1.08106	1.11676	0.112443	0.159317
P15880	40S ribosomal protein S2	RPS2	80.241	0.91331	0.66719	0.98247	0.7687	0.730519	0.782416	-0.453007	-0.353993
P18669	Phosphoglycerate mutase 1	PGAM1	323.31	0.96734	0.07342	0.94399	NaN	0.0758989		-3.71978
P19338	Nucleolin	NCL	323.31	1.1353	1.3441	1.1213	1.4233	1.18392	1.26933	0.243567	0.344067
P22626	Heterogeneous nuclear ribonucleoproteins A2/B1	HNRNPA2B1	323.31	0.93741	1.0067	0.955	0.89064	1.07392	0.932607	0.102882	-0.100658
P23284	Peptidyl-prolyl cis-trans isomerase B	PPIB	238.47	1.011	0.10367	1.0202	NaN	0.102542		-3.28571
P23396	40S ribosomal protein S3	RPS3	126.61	0.93464	0.81129	1.0122	0.79843	0.868024	0.788807	-0.204193	-0.342257
P23526	Adenosylhomocysteinase	AHCY	323.31	0.96642	0.50212	0.98996	0.11176	0.519567	0.112893	-0.944618	-3.14697
P26368	Splicing factor U2AF 65 kDa subunit	U2AF2	206.97	1.1063	1.0294	1.0002	NaN	0.930489		-0.103939
P26599	Polypyrimidine tract-binding protein 1	PTBP1	323.31	1.1401	0.97979	1.083	0.9831	0.85939	0.907756	-0.218616	-0.139623
P29966	Myristoylated alanine-rich C-kinase substrate	MARCKS	323.31	1.0028	0.092764	0.91699	NaN	0.092505		-3.43433
P30086	Phosphatidylethanolamine-binding protein 1;Hippocampal cholinergic neurostimulating peptide	PEBP1	323.31	1.0972	0.0074654	1.0045	0.062087	0.00680405	0.0618089	-7.19939	-4.01604
P36542	ATP synthase subunit gamma, mitochondrial	ATP5C1	65.96	1.1266	0.037104	1.0652	NaN	0.0329345		-4.92426
P38646	Stress-70 protein, mitochondrial	HSPA9	323.31	1.097	0.090836	1.0865	0.19833	0.082804	0.18254	-3.59416	-2.45371
P39019	40S ribosomal protein S19	RPS19	78.432	0.9722	0.0083503	0.97786	0.0080523	0.00858908	0.00823461	-6.86328	-6.92408
P39023	60S ribosomal protein L3	RPL3	179.97	0.98361	0.15447	1.0159	NaN	0.157044		-2.67076
P42704	Leucine-rich PPR motif-containing protein, mitochondrial	LRPPRC	323.31	0.77964	1.1619	0.81576	1.2067	1.4903	1.47923	0.575606	0.56485
P46783	40S ribosomal protein S10;Putative 40S ribosomal protein S10-like	RPS10	44.261	0.96447	0.11422	0.96803	0.11789	0.118428	0.121783	-3.07792	-3.03761
P51397	Death-associated protein 1	DAP	16.611	0.7824	0.03794	0.69322	0.026983	0.0484918	0.0389242	-4.36611	-4.68319
P51991	Heterogeneous nuclear ribonucleoprotein A3	HNRNPA3	323.31	0.87988	0.83414	0.91052	0.80192	0.948016	0.880727	-0.0770172	-0.183232
U3KQK0	Histone H2B;Histone H2B type 1-M;Histone H2B type 1-N;Histone H2B type 1-H;Histone H2B type 2-F;Histone H2B type 1-C/E/F/G/I;Histone H2B type 1-D;Histone H2B type 1-L;Histone H2B type 1-K;Histone H2B type F-S	HIST1H2BN	198.38	0.83926	0.017315	0.81978	0.018132	0.0206313	0.0221181	-5.59902	-5.49863
P60174	Triosephosphate isomerase	TPI1	323.31	1.0285	0.28738	1.0096	NaN	0.279417		-1.83951
P61254	60S ribosomal protein L26;60S ribosomal protein L26-like 1	RPL26	32.162	0.9317	0.027329	0.97093	0.22758	0.0293324	0.234394	-5.09136	-2.09299
P61586	Transforming protein RhoA;Rho-related GTP-binding protein RhoC	RHOA	58.024	1.1443	0.286	1.0219	NaN	0.249934		-2.00038
P61956	Small ubiquitin-related modifier 2	SUMO2	9.1371	0.89278	0.30031	1.0082	NaN	0.336376		-1.57185
P61978	Heterogeneous nuclear ribonucleoprotein K	HNRNPK	323.31	0.98709	1.0961	0.95189	0.77569	1.11044	0.814895	0.151126	-0.295315
P62280	40S ribosomal protein S11	RPS11	126.88	0.97045	0.16589	1.0218	0.21453	0.170941	0.209953	-2.54843	-2.25186
P62424	60S ribosomal protein L7a	RPL7A	88.91	0.96676	0.017167	1.033	0.0059347	0.0177573	0.00574511	-5.81545	-7.44345
P62805	Histone H4	HIST1H4A	170.59	0.81006	0.8603	0.81915	1.0552	1.06202	1.28816	0.0868111	0.365317
P62906	60S ribosomal protein L10a	RPL10A	187.8	0.9917	0.17361	0.98494	NaN	0.175063		-2.51405
P62917	60S ribosomal protein L8	RPL8	323.31	0.93412	0.064918	0.98289	NaN	0.0694964		-3.84692
P62979	Ubiquitin-40S ribosomal protein S27a;Ubiquitin;40S ribosomal protein S27a;Polyubiquitin-B;Ubiquitin;Polyubiquitin-C;Ubiquitin	RPS27A	264.37	0.94238	0.030287	0.99743	0.0060198	0.0321388	0.00603531	-4.95954	-7.37236
P63261	Actin, cytoplasmic 2;Actin, cytoplasmic 2, N-terminally processed	ACTG1	323.31	1.0232	0.03734	1.0711	0.012758	0.0364934	0.0119111	-4.77622	-6.39155
P67809	Nuclease-sensitive element-binding protein 1	YBX1	323.31	1.0157	0.74419	1.0259	0.71687	0.732687	0.698772	-0.448731	-0.517107
P68104	Elongation factor 1-alpha 1;Putative elongation factor 1-alpha-like 3	EEF1A1	323.31	0.94482	0.07497	1.0136	0.021779	0.0793484	0.0214868	-3.65565	-5.54041
P84103	Serine/arginine-rich splicing factor 3	SRSF3	114.32	1.0095	1.2621	1.0584	NaN	1.25022		0.322185
P98179	RNA-binding protein 3	RBM3	195.36	1.2071	1.0549	1.1128	0.65161	0.873913	0.585559	-0.194439	-0.772114
Q00688	Peptidyl-prolyl cis-trans isomerase FKBP3	FKBP3	70.982	0.96523	0.13949	1.0148	0.025575	0.144515	0.025202	-2.79071	-5.31032
Q00839	Heterogeneous nuclear ribonucleoprotein U	HNRNPU	323.31	1.0417	1.1129	1.0742	1.0692	1.06835	0.995345	0.0953841	-0.00673088
Q01085	Nucleolysin TIAR	TIAL1	73.41	0.89321	0.7911	0.89269	1.3623	0.885682	1.52606	-0.175139	0.609813
Q02878	60S ribosomal protein L6	RPL6	57.305	0.96599	0.71469	1.0086	NaN	0.739852		-0.434691
Q04837	Single-stranded DNA-binding protein, mitochondrial	SSBP1	224.02	1.0212	0.90953	1.0411	NaN	0.890648		-0.167072
Q12906	Interleukin enhancer-binding factor 3	ILF3	323.31	0.98571	0.2283	0.96822	0.60894	0.23161	0.628927	-2.11023	-0.669035
Q13057	Bifunctional coenzyme A synthase;Phosphopantetheine adenylyltransferase;Dephospho-CoA kinase	COASY	101.91	1.224	1.4515	1.1111	1.1151	1.18587	1.0036	0.245941	0.00518443
Q13148	TAR DNA-binding protein 43	TARDBP	220.09	1.1532	0.89734	1.1158	1.2436	0.77813	1.11454	-0.361916	0.156444
Q13283	Ras GTPase-activating protein-binding protein 1	G3BP1	323.31	1.0838	1.0197	1.0954	NaN	0.940856		-0.0879538
Q13310	Polyadenylate-binding protein 4;Polyadenylate-binding protein	PABPC4	139.73	1.1365	0.66931	1.1569	0.68093	0.588922	0.588582	-0.763851	-0.764686
Q14103	Heterogeneous nuclear ribonucleoprotein D0	HNRNPD	232.2	1.0718	0.9931	1.043	1.1353	0.926572	1.08849	-0.110025	0.122334
Q14847	LIM and SH3 domain protein 1	LASP1	148.31	0.99932	0.12882	0.97997	0.035078	0.128908	0.035795	-2.95559	-4.8041
Q15365	Poly(rC)-binding protein 1	PCBP1	323.31	0.87302	0.56566	0.88324	NaN	0.647935		-0.62608
Q15366	Poly(rC)-binding protein 2	PCBP2	288.52	0.94236	0.83394	0.95209	NaN	0.884948		-0.176335
Q15427	Splicing factor 3B subunit 4	SF3B4	25.406	0.96287	1.0371	0.96422	NaN	1.07709		0.107142
Q15717	ELAV-like protein 1	ELAVL1	291.87	0.94882	0.67469	0.90451	0.8251	0.711083	0.912207	-0.49191	-0.132567
Q16740	ATP-dependent Clp protease proteolytic subunit, mitochondrial;ATP-dependent Clp protease proteolytic subunit	CLPP	33.373	1.117	0.014619	1.1002	0.27646	0.0130877	0.251282	-6.25564	-1.99262
Q16777	Histone H2A type 2-C;Histone H2A type 2-A	HIST2H2AC	232.79	0.83722	0.14308	0.79505	0.066435	0.170899	0.0835608	-2.54878	-3.58103
Q5QPL9	RNA-binding protein Raly	RALY	35.071	1.0588	1.1632	1.0179	0.94678	1.0986	0.930131	0.135669	-0.104495
Q5SSJ5	Heterochromatin protein 1-binding protein 3	HP1BP3	31.169	0.7907	0.28132	0.79355	NaN	0.355786		-1.49092
Q6PKG0	La-related protein 1	LARP1	297.2	1.0922	0.59696	1.1849	NaN	0.546567		-0.871531
Q7KZF4	Staphylococcal nuclease domain-containing protein 1	SND1	323.31	1.0123	0.52418	1.0059	1.0386	0.517811	1.03251	-0.949503	0.0461532
Q86V81	THO complex subunit 4	ALYREF	323.31	1.0351	0.6175	1.0307	1.0098	0.596561	0.979723	-0.745259	-0.0295549
Q8NC51	Plasminogen activator inhibitor 1 RNA-binding protein	SERBP1	323.31	0.95517	0.59551	0.98749	0.098609	0.62346	0.0998582	-0.681632	-3.32397
Q92945	Far upstream element-binding protein 2	KHSRP	323.31	1.0663	1.0972	0.96425	0.96303	1.02898	0.998735	0.0412131	-0.0018265
Q96D71	RalBP1-associated Eps domain-containing protein 1	REPS1	28.919	1.0004	0.053311	1.0151	0.075691	0.0532897	0.0745651	-4.23	-3.74536
Q96HC4	PDZ and LIM domain protein 5	PDLIM5	251.24	1.0061	0.09873	1.0465	NaN	0.0981314		-3.34914
Q96I24	Far upstream element-binding protein 3	FUBP3	276.45	0.81306	0.71076	0.82814	0.61118	0.874179	0.738015	-0.193999	-0.438277
Q96KC8	DnaJ homolog subfamily C member 1	DNAJC1	37.653	0.86463	0.3678	1.0518	NaN	0.425384		-1.23316
Q99729	Heterogeneous nuclear ribonucleoprotein A/B	HNRNPAB	197.66	1.0437	1.2294	1.0022	1.2019	1.17792	1.19926	0.236247	0.262146
Q9H0A0	N-acetyltransferase 10	NAT10	32.705	1.217	0.34767	0.87418	NaN	0.285678		-1.80754
Q9NR30	Nucleolar RNA helicase 2	DDX21	323.31	0.97388	1.4887	0.9819	NaN	1.52863		0.612237
Q9NUP9	Protein lin-7 homolog C	LIN7C	13.445	1.0237	0.029524	1.0744	0.0062573	0.0288405	0.00582399	-5.11576	-7.42378
Q9NZ45	CDGSH iron-sulfur domain-containing protein 1	CISD1	197.92	1.2235	0.10476	0.82563	0.01127	0.0856232	0.0136502	-3.54585	-6.19494
Q9NZI8	Insulin-like growth factor 2 mRNA-binding protein 1	IGF2BP1	323.31	1.0109	0.64232	1.0513	0.89192	0.635394	0.848397	-0.654276	-0.237188
Q9P2E9	Ribosome-binding protein 1	RRBP1	323.31	1.0153	0.025936	0.9778	0.027534	0.0255452	0.0281591	-5.29081	-5.15025
Q9UBI6	Guanine nucleotide-binding protein G(I)/G(S)/G(O) subunit gamma-12	GNG12	15.643	1.2383	0.24609	1.1042	0.086464	0.198732	0.0783047	-2.3311	-3.67476
A0A024R4E5	Vigilin	HDLBP	323.31	0.84869	NaN	0.84746	0.060038		0.0708446		-3.8192
A0A0D9SFB3	ATP-dependent RNA helicase DDX3X;ATP-dependent RNA helicase DDX3Y	DDX3X	323.31	0.93609	NaN	0.90463	0.93942		1.03846		0.0544425
A0A0U1RQI6	CLIP-associating protein 2	CLASP2	26.407	0.85042	NaN	0.86947	0.025216		0.0290016		-5.10772
A0A286YF22	D-3-phosphoglycerate dehydrogenase	PHGDH	323.31	1.1021	NaN	1.0574	0.81356		0.769397		-0.378201
E7ETK0	40S ribosomal protein S24	RPS24	21.245	0.99221	NaN	1.0479	0.11974		0.114267		-3.12952
A2A274	Aconitate hydratase, mitochondrial	ACO2	212.4	1.0021	NaN	0.94969	0.12232		0.1288		-2.9568
E7EUU4	Eukaryotic translation initiation factor 4 gamma 1	EIF4G1	323.31	0.93944	NaN	1.0057	0.11147		0.110838		-3.17347
E7EVA0	Microtubule-associated protein;Microtubule-associated protein 4	MAP4	323.31	0.97117	NaN	0.94218	0.15575		0.165308		-2.59677
E7EX17	Eukaryotic translation initiation factor 4B	EIF4B	323.31	0.9214	NaN	0.97068	0.568		0.585157		-0.773105
H0YHA7	60S ribosomal protein L18	RPL18	56.654	0.98328	NaN	1.0398	0.89792		0.863551		-0.211647
J3KR35	Coiled-coil domain-containing protein 12	CCDC12	23.402	0.99534	NaN	1.3052	0.0257		0.0196905		-5.66636
O14979	Heterogeneous nuclear ribonucleoprotein D-like	HNRNPDL	78.797	1.2386	NaN	1.2418	1.0514		0.846674		-0.240121
O75534	Cold shock domain-containing protein E1	CSDE1	323.31	0.95623	NaN	0.98619	0.30551		0.309788		-1.69065
O76021	Ribosomal L1 domain-containing protein 1	RSL1D1	45.911	1.076	NaN	0.99971	1.3678		1.3682		0.452276
P04843	Dolichyl-diphosphooligosaccharide--protein glycosyltransferase subunit 1	RPN1	323.31	1.0094	NaN	0.99978	0.060893		0.0609064		-4.03726
P05455	Lupus La protein	SSB	87.415	1.0784	NaN	1.1056	0.77961		0.705147		-0.504005
P09497	Clathrin light chain B	CLTB	12.482	1.0838	NaN	0.96145	0.12383		0.128795		-2.95685
P13807	Glycogen [starch] synthase, muscle	GYS1	42.445	0.93541	NaN	1.1126	0.033257		0.0298912		-5.06413
P23246	Splicing factor, proline- and glutamine-rich	SFPQ	323.31	0.97285	NaN	0.94465	1.1763		1.24522		0.316404
P30101	Protein disulfide-isomerase A3	PDIA3	323.31	0.99664	NaN	0.94118	0.022517		0.0239242		-5.38538
P31942	Heterogeneous nuclear ribonucleoprotein H3	HNRNPH3	323.31	1.4341	NaN	1.5361	1		0.650999		-0.619272
P38159	RNA-binding motif protein, X chromosome;RNA-binding motif protein, X chromosome, N-terminally processed	RBMX	126.5	0.78365	NaN	0.74737	1.3879		1.85705		0.893009
P52272	Heterogeneous nuclear ribonucleoprotein M	HNRNPM	323.31	0.98243	NaN	0.93167	0.84601		0.908058		-0.139144
P55795	Heterogeneous nuclear ribonucleoprotein H2	HNRNPH2	101.63	1.0352	NaN	0.99431	1.5346		1.54338		0.626095
P61353	60S ribosomal protein L27	RPL27	65.743	0.92433	NaN	0.97842	0.049193		0.050278		-4.31393
P62701	40S ribosomal protein S4, X isoform	RPS4X	220.54	0.93605	NaN	0.99614	0.086876		0.0872126		-3.51932
Q14152	Eukaryotic translation initiation factor 3 subunit A	EIF3A	227.17	0.9345	NaN	1.0123	0.051553		0.0509266		-4.29544
Q15233	Non-POU domain-containing octamer-binding protein	NONO	323.31	0.9587	NaN	0.94313	0.81378		0.86285		-0.212818
Q16181	Septin-7	2007-09-01	192.18	0.98974	NaN	0.95649	0.062209		0.0650388		-3.94255
Q71DI3	Histone H3.2	HIST2H3A	107.84	0.84691	NaN	0.82987	1.0739		1.29406		0.371902

## Sheet: Comparison RIC vs OOPS 
Protein IDs	Protein names	Gene names	Score	Ratio M/L normalized Input Oligo FWD	Ratio M/L normalized Oligo DT NEW FWD	Ratio H/L normalized Input Oligo REV	Ratio H/L normalized Oligo DT NEW REV	ratio oligo normalized on INPUT FWD	ratio oligo normalized on input REV	LOG2 RIC FWD	LOG2 RIC REV	LOG2 OOPS FWD	LOG2 OOPS REV
A0A087WUN7	SRA stem-loop-interacting RNA-binding protein, mitochondrial	SLIRP	51.188	0.76396	1.5544	0.78774	1.2682	2.03466	1.60992	1.02479	0.686991	0.0437327	0.010195
A0A087WXM6	60S ribosomal protein L17	RPL17	79.278	0.98506	0.080512	1.0044	NaN	0.0817331		-3.61294		0.597367	0.326391
A0A0R4J2E8	Matrin-3	MATR3	323.31	0.96882	1.2552	0.93898	1.1581	1.2956	1.23336	0.373617	0.302593	0.0312132	0.00385911
A0A1W2PPZ5	Transcription elongation factor A protein 1	TCEA1	63.413	0.77003	0.060201	0.84738	0.0087562	0.0781801	0.0103333	-3.67706	-6.59656		-2.80191
A8K878	Mesencephalic astrocyte-derived neurotrophic factor	MANF	23.682	0.94538	0.016697	0.87119	NaN	0.0176617		-5.82323		-6.20894	-5.67186
B4DLR8	NAD(P)H dehydrogenase [quinone] 1	NQO1	256.79	0.98517	0.015692	1.0291	NaN	0.0159282		-5.97227			-0.597044
B5MBZ0	Echinoderm microtubule-associated protein-like 4	EML4	90.11	1.0533	0.2857	1.0176	NaN	0.271243		-1.88234
D3YTB1	60S ribosomal protein L32	RPL32	88.44	0.99699	0.072903	1.0355	NaN	0.0731231		-3.77353		-3.75831
D6REX3	Protein transport protein Sec31A	SEC31A	312.48	0.94399	0.21597	0.90993	NaN	0.228784		-2.12794
E9PR30	40S ribosomal protein S30	FAU	6.8077	1.0006	0.01825	1.0048	0.00414	0.0182391	0.00412022	-5.77683	-7.92306
F5GWT4	Serine/threonine-protein kinase WNK1	WNK1	41.016	1.1857	0.98483	0.98701	NaN	0.83059		-0.267792
F8W8I6	Nucleolysin TIA-1 isoform p40	TIA1	96.247	0.62501	0.65248	0.66771	NaN	1.04395		0.0620544		-0.324721	-0.188024
G3V4C1	Heterogeneous nuclear ribonucleoproteins C1/C2	HNRNPC	323.31	1.0289	0.96918	1.0069	1.1672	0.941957	1.1592	-0.0862662	0.213131	-0.0800861	-0.0138908
G5EA30	CUGBP Elav-like family member 1	CELF1	20.353	0.86143	0.60441	0.90592	1	0.701636	1.10385	-0.511206	0.142544	-0.183008	-0.354478
G8JLB6	Heterogeneous nuclear ribonucleoprotein H;Heterogeneous nuclear ribonucleoprotein H, N-terminally processed	HNRNPH1	323.31	0.98255	0.89512	0.98292	0.99182	0.911017	1.00905	-0.13445	0.0130043	-0.00245224	0.0181706
H0YFD6	Trifunctional enzyme subunit alpha, mitochondrial;Long-chain enoyl-CoA hydratase;Long chain 3-hydroxyacyl-CoA dehydrogenase	HADHA	323.31	1.0534	0.068059	0.99962	0.18207	0.0646089	0.182139	-3.95212	-2.45689	0.846384	0.442794
H3BPE1	Microtubule-actin cross-linking factor 1, isoforms 1/2/3/5	MACF1	97.294	1.1943	0.026643	1.0106	0.0096967	0.0223085	0.00959499	-5.48626	-6.7035
K4DIB9	Cysteine-rich protein 1	CRIP1	18.821	1.5593	0.061913	0.99806	0.046804	0.0397056	0.046895	-4.65451	-4.41442
J3KQN4	60S ribosomal protein L36a	RPL36A	19.25	0.94981	0.014635	0.97903	0.035371	0.0154083	0.0361286	-6.02014	-4.79071
O43390	Heterogeneous nuclear ribonucleoprotein R	HNRNPR	179.28	0.98643	0.80601	0.96276	0.93569	0.817098	0.971883	-0.291419	-0.0411456	-0.185542	-0.104638
O60506	Heterogeneous nuclear ribonucleoprotein Q	SYNCRIP	323.31	1.0723	0.57954	1.0976	0.83589	0.540464	0.761562	-0.887728	-0.392967	0.311252	0.323112
O60869	Endothelial differentiation-related factor 1	EDF1	132.31	1.0318	0.021438	1.0423	0.16014	0.0207773	0.153641	-5.58885	-2.70236	-0.324824	-0.347073
O75821	Eukaryotic translation initiation factor 3 subunit G	EIF3G	242.18	0.97342	0.10731	0.94221	NaN	0.11024		-3.18128			1.08044
O76003	Glutaredoxin-3	GLRX3	102.35	1.0552	0.041514	1.0574	NaN	0.0393423		-4.66777
O95182	NADH dehydrogenase [ubiquinone] 1 alpha subcomplex subunit 7	NDUFA7	6.0368	0.96538	0.006806	1.0908	NaN	0.00705007		-7.14815
P04075	Fructose-bisphosphate aldolase A;Fructose-bisphosphate aldolase	ALDOA	323.31	0.96181	0.24751	1.0032	0.33504	0.257338	0.333971	-1.95827	-1.5822	-1.15321	1.64801
P06748	Nucleophosmin	NPM1	323.31	1.0862	0.080635	1.0946	1.0657	0.0742359	0.973598	-3.75174	-0.0386024	0.00513511	-0.0308771
P07237	Protein disulfide-isomerase	P4HB	323.31	1.0385	0.045903	0.99284	NaN	0.0442013		-4.49977		1.02106	0.0300643
P07814	Bifunctional glutamate/proline--tRNA ligase;Glutamate--tRNA ligase;Proline--tRNA ligase	EPRS	323.31	1.0058	0.088059	1.0266	0.021895	0.0875512	0.0213277	-3.51373	-5.55113	1.22172	1.03403
P08240	Signal recognition particle receptor subunit alpha	SRPR	59.347	1.1094	0.23239	1.0605	NaN	0.209474		-2.25516			0.315338
P09429	High mobility group protein B1	HMGB1	152.06	0.95627	0.090282	0.96601	0.035362	0.0944106	0.0366062	-3.40491	-4.77177	-0.811053	-0.410244
P09651	Heterogeneous nuclear ribonucleoprotein A1;Heterogeneous nuclear ribonucleoprotein A1, N-terminally processed	HNRNPA1	323.31	1.0378	1.0224	1.0625	1.0219	0.985161	0.961788	-0.0215687	-0.0562088	0.0120536	-0.00778471
Q71UI9	Histone H2A.V;Histone H2A.Z;Histone H2A	H2AFV	266.56	0.97449	0.032988	0.90929	0.007935	0.0338516	0.00872659	-4.88463	-6.84037	-0.115724	-0.18585
P10412	Histone H1.4;Histone H1.3	HIST1H1E	109.87	0.69506	0.011059	0.71472	0.016363	0.0159109	0.0228943	-5.97384	-5.44887	-3.04586	-3.06674
P10809	60 kDa heat shock protein, mitochondrial	HSPD1	323.31	1.0204	0.30867	1.0341	0.050722	0.302499	0.0490494	-1.725	-4.34962	0.734965	0.272323
P11021	78 kDa glucose-regulated protein	HSPA5	323.31	0.9572	0.12493	0.97377	0.086013	0.130516	0.0883299	-2.9377	-3.50095	1.13248	1.04966
P11940	Polyadenylate-binding protein 1;Polyadenylate-binding protein	PABPC1	323.31	0.88182	0.68857	0.92426	0.74264	0.780851	0.803497	-0.356881	-0.315636	0.366178	0.30128
P13639	Elongation factor 2	EEF2	323.31	0.90451	0.16271	0.96038	NaN	0.179887		-2.47483		1.70579	1.61154
P14625	Endoplasmin	HSP90B1	323.31	0.92514	0.12102	0.92329	NaN	0.130813		-2.93443		1.67031	1.53585
P14866	Heterogeneous nuclear ribonucleoprotein L	HNRNPL	323.31	1.1313	1.223	1.092	1.2195	1.08106	1.11676	0.112443	0.159317	0.0379813	0.0157415
P15880	40S ribosomal protein S2	RPS2	80.241	0.91331	0.66719	0.98247	0.7687	0.730519	0.782416	-0.453007	-0.353993	-0.00736905	-0.152235
P18669	Phosphoglycerate mutase 1	PGAM1	323.31	0.96734	0.07342	0.94399	NaN	0.0758989		-3.71978			1.6556
P19338	Nucleolin	NCL	323.31	1.1353	1.3441	1.1213	1.4233	1.18392	1.26933	0.243567	0.344067	-0.0158016	-0.00104203
P22626	Heterogeneous nuclear ribonucleoproteins A2/B1	HNRNPA2B1	323.31	0.93741	1.0067	0.955	0.89064	1.07392	0.932607	0.102882	-0.100658	0.0626645	-0.0132199
P23284	Peptidyl-prolyl cis-trans isomerase B	PPIB	238.47	1.011	0.10367	1.0202	NaN	0.102542		-3.28571
P23396	40S ribosomal protein S3	RPS3	126.61	0.93464	0.81129	1.0122	0.79843	0.868024	0.788807	-0.204193	-0.342257	0.423489	0.356482
P23526	Adenosylhomocysteinase	AHCY	323.31	0.96642	0.50212	0.98996	0.11176	0.519567	0.112893	-0.944618	-3.14697
P26368	Splicing factor U2AF 65 kDa subunit	U2AF2	206.97	1.1063	1.0294	1.0002	NaN	0.930489		-0.103939		-0.106006	0.0812447
P26599	Polypyrimidine tract-binding protein 1	PTBP1	323.31	1.1401	0.97979	1.083	0.9831	0.85939	0.907756	-0.218616	-0.139623	-0.103342	-0.0549445
P29966	Myristoylated alanine-rich C-kinase substrate	MARCKS	323.31	1.0028	0.092764	0.91699	NaN	0.092505		-3.43433
P30086	Phosphatidylethanolamine-binding protein 1;Hippocampal cholinergic neurostimulating peptide	PEBP1	323.31	1.0972	0.0074654	1.0045	0.062087	0.00680405	0.0618089	-7.19939	-4.01604
P36542	ATP synthase subunit gamma, mitochondrial	ATP5C1	65.96	1.1266	0.037104	1.0652	NaN	0.0329345		-4.92426
P38646	Stress-70 protein, mitochondrial	HSPA9	323.31	1.097	0.090836	1.0865	0.19833	0.082804	0.18254	-3.59416	-2.45371	0.96125	0.367665
P39019	40S ribosomal protein S19	RPS19	78.432	0.9722	0.0083503	0.97786	0.0080523	0.00858908	0.00823461	-6.86328	-6.92408	-0.0387463	-0.188199
P39023	60S ribosomal protein L3	RPL3	179.97	0.98361	0.15447	1.0159	NaN	0.157044		-2.67076		0.640806	0.531641
P42704	Leucine-rich PPR motif-containing protein, mitochondrial	LRPPRC	323.31	0.77964	1.1619	0.81576	1.2067	1.4903	1.47923	0.575606	0.56485	0.0713662	0.0702379
P46783	40S ribosomal protein S10;Putative 40S ribosomal protein S10-like	RPS10	44.261	0.96447	0.11422	0.96803	0.11789	0.118428	0.121783	-3.07792	-3.03761	-0.0747592	0.305867
P51397	Death-associated protein 1	DAP	16.611	0.7824	0.03794	0.69322	0.026983	0.0484918	0.0389242	-4.36611	-4.68319
P51991	Heterogeneous nuclear ribonucleoprotein A3	HNRNPA3	323.31	0.87988	0.83414	0.91052	0.80192	0.948016	0.880727	-0.0770172	-0.183232	-0.0288172	-0.0480367
U3KQK0	Histone H2B;Histone H2B type 1-M;Histone H2B type 1-N;Histone H2B type 1-H;Histone H2B type 2-F;Histone H2B type 1-C/E/F/G/I;Histone H2B type 1-D;Histone H2B type 1-L;Histone H2B type 1-K;Histone H2B type F-S	HIST1H2BN	198.38	0.83926	0.017315	0.81978	0.018132	0.0206313	0.0221181	-5.59902	-5.49863
P60174	Triosephosphate isomerase	TPI1	323.31	1.0285	0.28738	1.0096	NaN	0.279417		-1.83951		1.66451	2.00916
P61254	60S ribosomal protein L26;60S ribosomal protein L26-like 1	RPL26	32.162	0.9317	0.027329	0.97093	0.22758	0.0293324	0.234394	-5.09136	-2.09299	-0.780424	-0.191509
P61586	Transforming protein RhoA;Rho-related GTP-binding protein RhoC	RHOA	58.024	1.1443	0.286	1.0219	NaN	0.249934		-2.00038
P61956	Small ubiquitin-related modifier 2	SUMO2	9.1371	0.89278	0.30031	1.0082	NaN	0.336376		-1.57185			-1.37006
P61978	Heterogeneous nuclear ribonucleoprotein K	HNRNPK	323.31	0.98709	1.0961	0.95189	0.77569	1.11044	0.814895	0.151126	-0.295315	0.144733	0.0384061
P62280	40S ribosomal protein S11	RPS11	126.88	0.97045	0.16589	1.0218	0.21453	0.170941	0.209953	-2.54843	-2.25186	0.165967	0.18859
P62424	60S ribosomal protein L7a	RPL7A	88.91	0.96676	0.017167	1.033	0.0059347	0.0177573	0.00574511	-5.81545	-7.44345	-2.05793	-2.88184
P62805	Histone H4	HIST1H4A	170.59	0.81006	0.8603	0.81915	1.0552	1.06202	1.28816	0.0868111	0.365317		-0.702179
P62906	60S ribosomal protein L10a	RPL10A	187.8	0.9917	0.17361	0.98494	NaN	0.175063		-2.51405		-1.41792	0.141031
P62917	60S ribosomal protein L8	RPL8	323.31	0.93412	0.064918	0.98289	NaN	0.0694964		-3.84692		0.0787541	-0.0400935
P62979	Ubiquitin-40S ribosomal protein S27a;Ubiquitin;40S ribosomal protein S27a;Polyubiquitin-B;Ubiquitin;Polyubiquitin-C;Ubiquitin	RPS27A	264.37	0.94238	0.030287	0.99743	0.0060198	0.0321388	0.00603531	-4.95954	-7.37236	-0.382199	-0.405547
P63261	Actin, cytoplasmic 2;Actin, cytoplasmic 2, N-terminally processed	ACTG1	323.31	1.0232	0.03734	1.0711	0.012758	0.0364934	0.0119111	-4.77622	-6.39155
P67809	Nuclease-sensitive element-binding protein 1	YBX1	323.31	1.0157	0.74419	1.0259	0.71687	0.732687	0.698772	-0.448731	-0.517107	-0.0347661	0.0456103
P68104	Elongation factor 1-alpha 1;Putative elongation factor 1-alpha-like 3	EEF1A1	323.31	0.94482	0.07497	1.0136	0.021779	0.0793484	0.0214868	-3.65565	-5.54041	1.55322	1.45672
P84103	Serine/arginine-rich splicing factor 3	SRSF3	114.32	1.0095	1.2621	1.0584	NaN	1.25022		0.322185		0.0925165	0.0199684
P98179	RNA-binding protein 3	RBM3	195.36	1.2071	1.0549	1.1128	0.65161	0.873913	0.585559	-0.194439	-0.772114	0.0503429	0.213293
Q00688	Peptidyl-prolyl cis-trans isomerase FKBP3	FKBP3	70.982	0.96523	0.13949	1.0148	0.025575	0.144515	0.025202	-2.79071	-5.31032		-4.36178
Q00839	Heterogeneous nuclear ribonucleoprotein U	HNRNPU	323.31	1.0417	1.1129	1.0742	1.0692	1.06835	0.995345	0.0953841	-0.00673088	-0.0818119	-0.160215
Q01085	Nucleolysin TIAR	TIAL1	73.41	0.89321	0.7911	0.89269	1.3623	0.885682	1.52606	-0.175139	0.609813	0.0428427	0.0950834
Q02878	60S ribosomal protein L6	RPL6	57.305	0.96599	0.71469	1.0086	NaN	0.739852		-0.434691		0.291934	-0.0186924
Q04837	Single-stranded DNA-binding protein, mitochondrial	SSBP1	224.02	1.0212	0.90953	1.0411	NaN	0.890648		-0.167072		0.091306	0.0395327
Q12906	Interleukin enhancer-binding factor 3	ILF3	323.31	0.98571	0.2283	0.96822	0.60894	0.23161	0.628927	-2.11023	-0.669035	-0.0695433	-0.128276
Q13057	Bifunctional coenzyme A synthase;Phosphopantetheine adenylyltransferase;Dephospho-CoA kinase	COASY	101.91	1.224	1.4515	1.1111	1.1151	1.18587	1.0036	0.245941	0.00518443
Q13148	TAR DNA-binding protein 43	TARDBP	220.09	1.1532	0.89734	1.1158	1.2436	0.77813	1.11454	-0.361916	0.156444	-0.0938269	-0.0181964
Q13283	Ras GTPase-activating protein-binding protein 1	G3BP1	323.31	1.0838	1.0197	1.0954	NaN	0.940856		-0.0879538		0.313477	0.272365
Q13310	Polyadenylate-binding protein 4;Polyadenylate-binding protein	PABPC4	139.73	1.1365	0.66931	1.1569	0.68093	0.588922	0.588582	-0.763851	-0.764686	0.586793	0.219698
Q14103	Heterogeneous nuclear ribonucleoprotein D0	HNRNPD	232.2	1.0718	0.9931	1.043	1.1353	0.926572	1.08849	-0.110025	0.122334	-0.0500176	-0.0929701
Q14847	LIM and SH3 domain protein 1	LASP1	148.31	0.99932	0.12882	0.97997	0.035078	0.128908	0.035795	-2.95559	-4.8041
Q15365	Poly(rC)-binding protein 1	PCBP1	323.31	0.87302	0.56566	0.88324	NaN	0.647935		-0.62608		0.14441	0.0217232
Q15366	Poly(rC)-binding protein 2	PCBP2	288.52	0.94236	0.83394	0.95209	NaN	0.884948		-0.176335		0.215916	0.134275
Q15427	Splicing factor 3B subunit 4	SF3B4	25.406	0.96287	1.0371	0.96422	NaN	1.07709		0.107142		-0.0821837	0.00337901
Q15717	ELAV-like protein 1	ELAVL1	291.87	0.94882	0.67469	0.90451	0.8251	0.711083	0.912207	-0.49191	-0.132567	-0.065301	-0.0194686
Q16740	ATP-dependent Clp protease proteolytic subunit, mitochondrial;ATP-dependent Clp protease proteolytic subunit	CLPP	33.373	1.117	0.014619	1.1002	0.27646	0.0130877	0.251282	-6.25564	-1.99262
Q16777	Histone H2A type 2-C;Histone H2A type 2-A	HIST2H2AC	232.79	0.83722	0.14308	0.79505	0.066435	0.170899	0.0835608	-2.54878	-3.58103	-0.105638	-0.0102351
Q5QPL9	RNA-binding protein Raly	RALY	35.071	1.0588	1.1632	1.0179	0.94678	1.0986	0.930131	0.135669	-0.104495	1.40561	0.179384
Q5SSJ5	Heterochromatin protein 1-binding protein 3	HP1BP3	31.169	0.7907	0.28132	0.79355	NaN	0.355786		-1.49092
Q6PKG0	La-related protein 1	LARP1	297.2	1.0922	0.59696	1.1849	NaN	0.546567		-0.871531
Q7KZF4	Staphylococcal nuclease domain-containing protein 1	SND1	323.31	1.0123	0.52418	1.0059	1.0386	0.517811	1.03251	-0.949503	0.0461532	0.586332	0.510383
Q86V81	THO complex subunit 4	ALYREF	323.31	1.0351	0.6175	1.0307	1.0098	0.596561	0.979723	-0.745259	-0.0295549	0.0345747	-0.00325972
Q8NC51	Plasminogen activator inhibitor 1 RNA-binding protein	SERBP1	323.31	0.95517	0.59551	0.98749	0.098609	0.62346	0.0998582	-0.681632	-3.32397	-0.328574	-0.223312
Q92945	Far upstream element-binding protein 2	KHSRP	323.31	1.0663	1.0972	0.96425	0.96303	1.02898	0.998735	0.0412131	-0.0018265	0.0670159	0.0652923
Q96D71	RalBP1-associated Eps domain-containing protein 1	REPS1	28.919	1.0004	0.053311	1.0151	0.075691	0.0532897	0.0745651	-4.23	-3.74536
Q96HC4	PDZ and LIM domain protein 5	PDLIM5	251.24	1.0061	0.09873	1.0465	NaN	0.0981314		-3.34914			0.564667
Q96I24	Far upstream element-binding protein 3	FUBP3	276.45	0.81306	0.71076	0.82814	0.61118	0.874179	0.738015	-0.193999	-0.438277	-0.00420947	-0.15836
Q96KC8	DnaJ homolog subfamily C member 1	DNAJC1	37.653	0.86463	0.3678	1.0518	NaN	0.425384		-1.23316
Q99729	Heterogeneous nuclear ribonucleoprotein A/B	HNRNPAB	197.66	1.0437	1.2294	1.0022	1.2019	1.17792	1.19926	0.236247	0.262146	0.0696172	-0.0585017
Q9H0A0	N-acetyltransferase 10	NAT10	32.705	1.217	0.34767	0.87418	NaN	0.285678		-1.80754
Q9NR30	Nucleolar RNA helicase 2	DDX21	323.31	0.97388	1.4887	0.9819	NaN	1.52863		0.612237		0.0900223	0.04921
Q9NUP9	Protein lin-7 homolog C	LIN7C	13.445	1.0237	0.029524	1.0744	0.0062573	0.0288405	0.00582399	-5.11576	-7.42378
Q9NZ45	CDGSH iron-sulfur domain-containing protein 1	CISD1	197.92	1.2235	0.10476	0.82563	0.01127	0.0856232	0.0136502	-3.54585	-6.19494
Q9NZI8	Insulin-like growth factor 2 mRNA-binding protein 1	IGF2BP1	323.31	1.0109	0.64232	1.0513	0.89192	0.635394	0.848397	-0.654276	-0.237188	0.220684	0.134412
Q9P2E9	Ribosome-binding protein 1	RRBP1	323.31	1.0153	0.025936	0.9778	0.027534	0.0255452	0.0281591	-5.29081	-5.15025	-0.121278	0.0396767
Q9UBI6	Guanine nucleotide-binding protein G(I)/G(S)/G(O) subunit gamma-12	GNG12	15.643	1.2383	0.24609	1.1042	0.086464	0.198732	0.0783047	-2.3311	-3.67476
A0A024R4E5	Vigilin	HDLBP	323.31	0.84869	NaN	0.84746	0.060038		0.0708446		-3.8192	0.434443	0.368416
A0A0D9SFB3	ATP-dependent RNA helicase DDX3X;ATP-dependent RNA helicase DDX3Y	DDX3X	323.31	0.93609	NaN	0.90463	0.93942		1.03846		0.0544425	0.575193	0.518033
A0A0U1RQI6	CLIP-associating protein 2	CLASP2	26.407	0.85042	NaN	0.86947	0.025216		0.0290016		-5.10772
A0A286YF22	D-3-phosphoglycerate dehydrogenase	PHGDH	323.31	1.1021	NaN	1.0574	0.81356		0.769397		-0.378201	-0.16784	-0.228833
E7ETK0	40S ribosomal protein S24	RPS24	21.245	0.99221	NaN	1.0479	0.11974		0.114267		-3.12952	-0.16784	-0.228833
A2A274	Aconitate hydratase, mitochondrial	ACO2	212.4	1.0021	NaN	0.94969	0.12232		0.1288		-2.9568
E7EUU4	Eukaryotic translation initiation factor 4 gamma 1	EIF4G1	323.31	0.93944	NaN	1.0057	0.11147		0.110838		-3.17347	1.05976	1.27279
E7EVA0	Microtubule-associated protein;Microtubule-associated protein 4	MAP4	323.31	0.97117	NaN	0.94218	0.15575		0.165308		-2.59677
E7EX17	Eukaryotic translation initiation factor 4B	EIF4B	323.31	0.9214	NaN	0.97068	0.568		0.585157		-0.773105	-0.0449562	0.224897
H0YHA7	60S ribosomal protein L18	RPL18	56.654	0.98328	NaN	1.0398	0.89792		0.863551		-0.211647	0.677886	0.366097
J3KR35	Coiled-coil domain-containing protein 12	CCDC12	23.402	0.99534	NaN	1.3052	0.0257		0.0196905		-5.66636
O14979	Heterogeneous nuclear ribonucleoprotein D-like	HNRNPDL	78.797	1.2386	NaN	1.2418	1.0514		0.846674		-0.240121	0.244431	0.264751
O75534	Cold shock domain-containing protein E1	CSDE1	323.31	0.95623	NaN	0.98619	0.30551		0.309788		-1.69065	0.244431	0.264751
O76021	Ribosomal L1 domain-containing protein 1	RSL1D1	45.911	1.076	NaN	0.99971	1.3678		1.3682		0.452276	-0.00723967	-0.0835215
P04843	Dolichyl-diphosphooligosaccharide--protein glycosyltransferase subunit 1	RPN1	323.31	1.0094	NaN	0.99978	0.060893		0.0609064		-4.03726
P05455	Lupus La protein	SSB	87.415	1.0784	NaN	1.1056	0.77961		0.705147		-0.504005	0.129036	0.120344
P09497	Clathrin light chain B	CLTB	12.482	1.0838	NaN	0.96145	0.12383		0.128795		-2.95685
P13807	Glycogen [starch] synthase, muscle	GYS1	42.445	0.93541	NaN	1.1126	0.033257		0.0298912		-5.06413
P23246	Splicing factor, proline- and glutamine-rich	SFPQ	323.31	0.97285	NaN	0.94465	1.1763		1.24522		0.316404	-0.199297	-0.0847588
P30101	Protein disulfide-isomerase A3	PDIA3	323.31	0.99664	NaN	0.94118	0.022517		0.0239242		-5.38538	0.987359	0.886143
P31942	Heterogeneous nuclear ribonucleoprotein H3	HNRNPH3	323.31	1.4341	NaN	1.5361	1		0.650999		-0.619272	0.0685574	0.0395686
P38159	RNA-binding motif protein, X chromosome;RNA-binding motif protein, X chromosome, N-terminally processed	RBMX	126.5	0.78365	NaN	0.74737	1.3879		1.85705		0.893009	-0.149118	-0.202488
P52272	Heterogeneous nuclear ribonucleoprotein M	HNRNPM	323.31	0.98243	NaN	0.93167	0.84601		0.908058		-0.139144	-0.083093	0.012786
P55795	Heterogeneous nuclear ribonucleoprotein H2	HNRNPH2	101.63	1.0352	NaN	0.99431	1.5346		1.54338		0.626095	0.037997	0.0135615
P61353	60S ribosomal protein L27	RPL27	65.743	0.92433	NaN	0.97842	0.049193		0.050278		-4.31393	0.23706	0.0261453
P62701	40S ribosomal protein S4, X isoform	RPS4X	220.54	0.93605	NaN	0.99614	0.086876		0.0872126		-3.51932	0.944289	0.579918
Q14152	Eukaryotic translation initiation factor 3 subunit A	EIF3A	227.17	0.9345	NaN	1.0123	0.051553		0.0509266		-4.29544	0.366909	0.222039
Q15233	Non-POU domain-containing octamer-binding protein	NONO	323.31	0.9587	NaN	0.94313	0.81378		0.86285		-0.212818	-0.189152	-0.103897
Q16181	Septin-7	2007-09-01	192.18	0.98974	NaN	0.95649	0.062209		0.0650388		-3.94255
Q71DI3	Histone H3.2	HIST2H3A	107.84	0.84691	NaN	0.82987	1.0739		1.29406		0.371902
